# Supplementary material for: Analysis on the geographical pattern and driving force of traditional villages based on GIS and Geodetector: a case study of Guizhou, China
Source: Sci Rep. 2023 Nov 24;13:20659. doi: 10.1038/s41598-023-47921-z (PMC10673962; doi:10.1038/s41598-023-47921-z)
Supplement: Supplementary file 1 — Supplementary Information 1. [file 41598_2023_47921_MOESM1_ESM.xlsx]

## Sheet: Traditional_villages_informatio
OBJECT ID	longitude	latitude	altitude	province	prefectures (cities)	county	the name of traditional village	edge index	gradient	aspect	lithology	surface relief degree	temperature and humidity index	NDVI
1	107.009	27.3142	779	Guizhou	Guiyang	Kaiyang	Fujiawan of Huangmu village	1.88	3.81	276.09	carbonate rocks	70	65.3	0.7258
2	107.07	26.9922	1044	Guizhou	Guiyang	Kaiyang	Yingshang of Shejiaying village	1.82	13.77	208.89	Un carbonate rocks	77	55.67	0.728
3	106.813	26.7564	1342	Guizhou	Guiyang	Kaiyang	Wanzizhai of Dongguan village	2.34	9.12	146.36	carbonate rocks	100	65.3	0.5632
4	107.167	26.9853	1199	Guizhou	Guiyang	Kaiyang	Xinzhuang of Maolizhuang village	17.89	6.23	264.42	carbonate rocks	19	62.11	0.8659
5	105.648	26.1922	1349	Guizhou	Liupanshui	Liuzhi	Galongtang village	9.31	22.92	354.43	carbonate rocks	110	62.11	0.9125
6	106.558	28.0391	1138	Guizhou	Zunyi	Tongzi	Bianhe of Chashui village	5.9	8.29	224.07	carbonate rocks	142	58.9	0.9412
7	108.006	28.5992	588	Guizhou	Zunyi	Wuchuan	Banyang of Sankeng village	4.03	30.81	284.56	Un carbonate rocks	109	62.1	0.3866
8	107.789	27.8402	690	Guizhou	Zunyi	Fenggang	Shaba village	20.33	12.22	130.41	carbonate rocks	74	58.89	0.7574
9	107.909	27.723	720	Guizhou	Zunyi	Fenggang	Gaoba village	24.39	16.38	95.7	carbonate rocks	127	58.9	0.7928
10	105.681	28.505	270	Guizhou	Zunyi	Fenggang	Longtangxi village	4.16	4.73	75.01	Un carbonate rocks	94	61.82	0.7924
11	107.393	27.5663	953	Guizhou	Zunyi	Meitan	Madang of Sanlian village	15.18	12.54	89.12	Un carbonate rocks	122	58.89	0.8129
12	107.431	27.3703	796	Guizhou	Zunyi	Meitan	Xisha of Yanjiang village	15.98	7.52	78.6	carbonate rocks	31	62.13	0.6955
13	107.5	28.1512	1167	Guizhou	Zunyi	Meitan	Xiping village	3.31	18.85	81.02	carbonate rocks	51	64.3	0.7662
14	106.306	28.008	880	Guizhou	Zunyi	Meitan	Chenjiawan of Tuanjie village	35.51	22.75	70.79	carbonate rocks	40	60.55	0.7696
15	107.823	27.2741	836	Guizhou	Zunyi	Yuqing	Zhaxi of Guihua village	2.12	16.07	294.92	Un carbonate rocks	38	62.1	0.7469
16	106.042	28.2046	298	Guizhou	Zunyi	Xishui	Lintan village	3.06	12.43	96.18	Un carbonate rocks	63	62.1	0.8106
17	106.454	28.2916	1040	Guizhou	Zunyi	Xishui	Baitutai of Yanghua village	1.4	7.43	110.1	carbonate rocks	72	62.11	0.8446
18	105.681	28.5049	269	Guizhou	Zunyi	Chishui	Guzhen village	2.07	4.49	76.96	Un carbonate rocks	28	62.1	0.8062
19	106.372	28.0501	952	Guizhou	Zunyi	Renhuai	Liangchahe village	19.36	13.71	13.52	Un carbonate rocks	87	62.09	0.7806
20	105.909	26.1383	1351	Guizhou	Anshun	Xixiu	Xiaoyuan of Youcaihu village	1.82	1.57	224.38	carbonate rocks	73	62.07	0.8283
21	105.958	26.1841	1437	Guizhou	Anshun	Xixiu	Caiguan village	2.14	10.7	225.43	carbonate rocks	126	62.08	0.5456
22	106.141	26.3058	1381	Guizhou	Anshun	Xixiu	Jiuxi village	10.16	13.84	313.94	carbonate rocks	71	62.08	0.9071
23	106.023	26.4144	1611	Guizhou	Anshun	Xixiu	Gelaiyue village	0.54	21.8	316.07	carbonate rocks	122	62.07	0.6944
24	106.208	26.3018	1315	Guizhou	Anshun	Xixiu	Dazhai of Jiahui village	23.19	2.29	141.38	Un carbonate rocks	5	58.88	0.619
25	105.889	26.0171	1275	Guizhou	Anshun	Zhenning	Longxi village	2.48	13.18	99.05	carbonate rocks	51	62.1	0.8355
26	105.906	25.9139	1132	Guizhou	Anshun	Zhenning	Xiayuan of Muzhihe village	7.97	15.68	242.82	carbonate rocks	106	62.1	0.8588
27	106.202	25.4862	1149	Guizhou	Anshun	Ziyun	Daha village	45.94	28.87	147.04	carbonate rocks	85	62.1	0.8662
28	106.094	25.9516	1370	Guizhou	Anshun	Ziyun	Youmao of Huangtu village	13.04	22.33	103.81	carbonate rocks	68	62.1	0.82
29	106.301	25.487	1212	Guizhou	Anshun	Ziyun	Yunshang of Wuxing village	0.77	13.3	186.49	carbonate rocks	66	63.29	0.7763
30	106.088	25.7474	1189	Guizhou	Anshun	Ziyun	Jiuling village	6.19	16.16	89.02	carbonate rocks	41	62.09	0.8259
31	105.785	26.9774	1408	Guizhou	Bijie	Dafang	Beizuo village	19.25	7.31	314	Un carbonate rocks	6	55.67	0.8191
32	105.941	27.4207	1831	Guizhou	Bijie	Dafang	Youshahe village	1.49	26.74	52.82	carbonate rocks	67	62.1	0.939
33	109.345	27.7404	421	Guizhou	Tongren	Bijiang	Lula village	20.37	8.19	227.38	carbonate rocks	29	61.86	0.7901
34	108.611	27.5422	889	Guizhou	Tongren	Jiangkou	Houxi of Sidu village	10	25.88	39.14	Un carbonate rocks	68	62.1	0.7668
35	108.357	27.4015	824	Guizhou	Tongren	Shiqian	Dagongji village	1.93	11.79	173.3	carbonate rocks	109	62.11	0.8002
36	108.153	27.5102	904	Guizhou	Tongren	Shiqian	Zhoujiazhai village	254.83	26.71	110.99	Un carbonate rocks	112	58.9	0.7594
37	108.145	27.5619	839	Guizhou	Tongren	Shiqian	Kemachang village	3.14	3.61	161.01	carbonate rocks	42	62.64	0.6894
38	108.464	27.4763	877	Guizhou	Tongren	Shiqian	Gaotang village	3.64	15.99	234.93	Un carbonate rocks	53	64.98	0.8182
39	108.106	27.4086	1009	Guizhou	Tongren	Shiqian	Hongyan of Puxi village	1.9	13.03	107.72	Un carbonate rocks	36	62.05	0.8431
40	108.095	27.8941	852	Guizhou	Tongren	Sinan	Jindixia of Kengshui village	10.36	12.57	158.49	carbonate rocks	84	62.47	0.7634
41	107.877	28.3584	899	Guizhou	Tongren	Dejiang	Zhongba village	6.67	21.48	171.16	carbonate rocks	93	65.23	0.576
42	108.311	28.5966	1004	Guizhou	Tongren	Yanhe	Mafuyun village	10.28	29.8	305.67	carbonate rocks	56	65.35	0.8539
43	108.191	28.8408	867	Guizhou	Tongren	Yanhe	Hongxi village	2.16	21.46	283.5	carbonate rocks	39	62.12	0.6541
44	104.904	24.8213	1388	Guizhou	Qianxinan	Xingyi	Wushe village	2.36	16.42	319.54	Un carbonate rocks	77	62.11	0.7589
45	104.844	25.2395	1300	Guizhou	Qianxinan	Xingyi	Buyulu village	24.85	22.3	271.17	carbonate rocks	32	62.08	0.7898
46	105.044	25.429	1581	Guizhou	Qianxinan	Xingren	Donggualin village	5.08	5.45	98.35	carbonate rocks	43	58.89	0.7599
47	105.002	25.5079	1610	Guizhou	Qianxinan	Pu'an	Qingshan village	15.59	12.68	142.52	carbonate rocks	104	61.48	0.8521
48	107.959	26.7405	830	Guizhou	Qiandongnan	Kaili	Yanzhai village	5.35	21.88	169.15	Un carbonate rocks	117	63.3	0.8293
49	107.751	26.5639	1098	Guizhou	Qiandongnan	Kaili	Jiaochong village	1.92	12.08	176.16	Un carbonate rocks	139	63.42	0.8302
50	107.781	26.5671	1123	Guizhou	Qiandongnan	Kaili	Liugeji village	3.94	10.38	179.5	carbonate rocks	24	55.69	0.939
51	107.804	26.5175	744	Guizhou	Qiandongnan	Kaili	Qingjiang village	16.99	22.41	145.33	carbonate rocks	87	55.68	0.3882
52	107.891	27.0364	930	Guizhou	Qiandongnan	Huangping	Yindiba village	1.3	6.23	40.92	Un carbonate rocks	82	62.12	0.8079
53	108.663	27.4949	913	Guizhou	Qiandongnan	Cenggong	Kaifu village	4.01	32.16	225.73	Un carbonate rocks	7	55.67	0.8348
54	109.344	27.1343	677	Guizhou	Qiandongnan	Tianzhu	Hedangzhai of Biya village	1.21	11.51	131.36	Un carbonate rocks	61	62.14	0.7646
55	109.229	26.7963	676	Guizhou	Qiandongnan	Tianzhu	Zuozhai village	0.94	7.99	209.39	Un carbonate rocks	59	62.14	0.7411
56	109.185	26.7643	722	Guizhou	Qiandongnan	Tianzhu	Dazhai of Musha village	1.84	1.49	39.82	Un carbonate rocks	64	62.13	0.8225
57	109.188	26.8031	620	Guizhou	Qiandongnan	Tianzhu	Bangzhai villge	48.39	5.35	142.76	Un carbonate rocks	74	65.32	0.8917
58	109.482	26.857	385	Guizhou	Qiandongnan	Tianzhu	Tianyuan village	4.37	5.71	168.22	Un carbonate rocks	119	61.1	0.8709
59	109.349	26.7475	414	Guizhou	Qiandongnan	Tianzhu	Baotang village	24.21	12.3	202.57	Un carbonate rocks	99	63.92	0.8284
60	109.334	26.7789	626	Guizhou	Qiandongnan	Tianzhu	Sanmentang village	25.17	15.92	62.09	Un carbonate rocks	25	65.34	0.6688
61	109.343	26.9634	614	Guizhou	Qiandongnan	Tianzhu	Ganxizhai of Gonghe village	5.86	13.14	164.02	carbonate rocks	92	65.32	0.7117
62	108.821	26.1797	1022	Guizhou	Qiandongnan	Jinping	Latong village	7.03	13.43	205.3	Un carbonate rocks	81	62.12	0.7561
63	108.999	26.6747	717	Guizhou	Qiandongnan	Jinping	Guiye village	2.1	32.65	285.64	Un carbonate rocks	102	65.34	0.8117
64	109.09	26.6789	405	Guizhou	Qiandongnan	Jinping	Kuidan village	40.66	15.99	122.89	Un carbonate rocks	73	63.05	0.8358
65	109.029	26.5984	553	Guizhou	Qiandongnan	Jinping	Ping'ao village	19.06	29	228.03	Un carbonate rocks	118	65.32	0.8225
66	109.175	26.4041	762	Guizhou	Qiandongnan	Jinping	Xinhuazhai village	5.85	8.67	104.28	carbonate rocks	60	55.69	0.587
67	108.962	26.5348	835	Guizhou	Qiandongnan	Jinping	Shao'ai village	5.11	8.68	112.08	Un carbonate rocks	154	63.08	0.8978
68	108.637	26.5154	1044	Guizhou	Qiandongnan	Jianhe	Jiuhu village	17.43	11.84	155.45	Un carbonate rocks	161	65.33	0.7057
69	108.324	26.6677	623	Guizhou	Qiandongnan	Taijiang	Hongyang village	1.25	9.73	124.4	Un carbonate rocks	89	62.14	0.7619
70	108.387	26.5528	1344	Guizhou	Qiandongnan	Taijiang	Jiaogong village	1.14	13.84	341.75	Un carbonate rocks	146	62.15	0.8145
71	108.23	26.5887	1054	Guizhou	Qiandongnan	Taijiang	Xianandao village	9.09	24.74	108.08	Un carbonate rocks	49	63.98	0.8189
72	108.209	26.6794	795	Guizhou	Qiandongnan	Taijiang	Shuizhai village	12.96	14.04	161.15	Un carbonate rocks	56	65.36	0.859
73	109.094	26.1049	894	Guizhou	Qiandongnan	Liping	Landongzhai of Shanghua village	1.94	19.22	325.16	Un carbonate rocks	66	62.08	0.8373
74	109.271	26.0322	620	Guizhou	Qiandongnan	Liping	Shengli village	28.09	14.18	205.88	Un carbonate rocks	87	58.89	0.8495
75	109.459	26.0375	477	Guizhou	Qiandongnan	Liping	Liushuang village	1.68	17.32	102.13	Un carbonate rocks	55	62.15	0.8018
76	109.414	25.9901	816	Guizhou	Qiandongnan	Liping	Shangfang village	3.29	13.5	189.53	Un carbonate rocks	146	64.23	0.8348
77	108.908	26.1749	796	Guizhou	Qiandongnan	Liping	Zhaimu village	4.4	26.88	311.83	Un carbonate rocks	116	65.44	0.8226
78	108.561	25.9034	250	Guizhou	Qiandongnan	Rongjiang	Sanpan village	21.79	0.39	199.34	Un carbonate rocks	90	65.34	0.7309
79	108.468	25.9744	482	Guizhou	Qiandongnan	Rongjiang	Gaoxing village	4.64	11.01	121.92	Un carbonate rocks	85	62.14	0.8654
80	108.612	26.132	434	Guizhou	Qiandongnan	Rongjiang	Shoudong village	6.59	20.22	181.56	Un carbonate rocks	62	61.15	0.8974
81	108.46	26.2114	871	Guizhou	Qiandongnan	Rongjiang	Qiaole village	4.37	9.34	195.27	Un carbonate rocks	119	61.1	0.8709
82	108.491	26.2345	941	Guizhou	Qiandongnan	Rongjiang	Darui village	4.05	16.72	232.34	Un carbonate rocks	85	62.14	0.8358
83	108.432	26.2433	1249	Guizhou	Qiandongnan	Rongjiang	Benli village	19.16	17.66	204.72	Un carbonate rocks	44	58.89	0.8559
84	108.439	26.2729	957	Guizhou	Qiandongnan	Rongjiang	Baoli village	1.27	17.29	214.45	Un carbonate rocks	47	62.14	0.8104
85	108.622	26.318	789	Guizhou	Qiandongnan	Rongjiang	Gaolue village	2.62	22.21	197.91	Un carbonate rocks	110	62.01	0.7747
86	108.533	26.1481	643	Guizhou	Qiandongnan	Rongjiang	Chunhou village	7.46	21.02	348.9	Un carbonate rocks	142	62.12	0.806
87	108.358	26.0352	718	Guizhou	Qiandongnan	Rongjiang	Gaoniao village	5.83	7.36	121.54	Un carbonate rocks	87	62.12	0.796
88	108.306	26.1454	1209	Guizhou	Qiandongnan	Rongjiang	Tongliu village	3.34	32.4	309.12	Un carbonate rocks	86	62.13	0.7734
89	108.275	25.808	334	Guizhou	Qiandongnan	Rongjiang	Jishui village	22.18	25.57	335.39	Un carbonate rocks	67	62.28	0.7774
90	108.337	26.2369	1498	Guizhou	Qiandongnan	Rongjiang	Dongli village	2.53	15.74	52.72	Un carbonate rocks	53	65.37	0.8129
91	108.821	25.785	645	Guizhou	Qiandongnan	Congjiang	Dadai village	20.96	19.37	248.2	Un carbonate rocks	51	55.68	0.7218
92	108.847	25.7867	745	Guizhou	Qiandongnan	Congjiang	Laohuo village	3.19	7.76	95.26	Un carbonate rocks	7	55.67	0.8288
93	108.906	25.7527	268	Guizhou	Qiandongnan	Congjiang	Longjiang village	4.1	29.34	274.23	Un carbonate rocks	58	55.67	0.9247
94	108.93	25.7599	538	Guizhou	Qiandongnan	Congjiang	Cenbaozhai of Luanli village	15.65	18.54	262.18	Un carbonate rocks	11	55.67	0.5915
95	109.175	25.8602	524	Guizhou	Qiandongnan	Congjiang	Leping village	5.05	7.87	183.72	Un carbonate rocks	154	58.9	0.8559
96	109.152	25.8755	265	Guizhou	Qiandongnan	Congjiang	Daqiao village	1.09	1.68	199.89	Un carbonate rocks	33	55.7	0.8276
97	108.93	25.6664	404	Guizhou	Qiandongnan	Congjiang	Kaweng village	16.22	14.74	319.42	Un carbonate rocks	64	57.62	0.7922
98	109.052	25.6831	319	Guizhou	Qiandongnan	Congjiang	Qiuka village	51.64	7.12	127.75	Un carbonate rocks	72	55.68	0.67
99	108.91	25.6608	282	Guizhou	Qiandongnan	Congjiang	Gunlang village	5.05	4.27	77.32	Un carbonate rocks	9	55.69	0.837
100	108.581	25.8158	409	Guizhou	Qiandongnan	Congjiang	Guinai village	0.84	23.68	301.15	Un carbonate rocks	57	55.68	0.7109
101	108.624	25.7876	499	Guizhou	Qiandongnan	Congjiang	Baiye village	20.69	8.32	250.31	Un carbonate rocks	61	55.68	0.5896
102	108.615	25.7968	398	Guizhou	Qiandongnan	Congjiang	Miaopeng village	18.03	23.04	285.69	Un carbonate rocks	92	55.68	0.8611
103	108.731	25.9712	788	Guizhou	Qiandongnan	Congjiang	Gongzhai village	20.55	20.87	136.23	Un carbonate rocks	5	55.67	0.7013
104	108.765	25.9332	657	Guizhou	Qiandongnan	Congjiang	Deqiu village	3.39	15.01	265.8	Un carbonate rocks	11	55.69	0.8645
105	108.704	25.9122	813	Guizhou	Qiandongnan	Congjiang	Deqiao village	2.87	13.03	323.04	Un carbonate rocks	6	55.68	0.8461
106	108.704	25.9441	763	Guizhou	Qiandongnan	Congjiang	Pinglouzhai of Wangdong village	1.58	11.41	121.46	Un carbonate rocks	20	55.68	0.8256
107	108.902	25.8354	543	Guizhou	Qiandongnan	Congjiang	Fuzhong village	10.1	22.47	263.42	Un carbonate rocks	60	55.68	0.7203
108	108.801	25.8384	829	Guizhou	Qiandongnan	Congjiang	Yanwozhai of Shangang village	1	20.48	273.55	Un carbonate rocks	8	55.68	0.8097
109	108.897	25.865	422	Guizhou	Qiandongnan	Congjiang	Danggouzhai of Wuyi village	5.47	18.89	158.23	Un carbonate rocks	41	55.68	0.7752
110	107.977	26.5834	820	Guizhou	Qiandongnan	Congjiang	Guiliaozhai of Guangli village	14.19	11.68	161.46	carbonate rocks	69	61.34	0.8543
111	109.117	25.8363	363	Guizhou	Qiandongnan	Congjiang	Pomianzhai of Baini village	2.56	12.05	117.56	Un carbonate rocks	85	55.68	0.7317
112	108.677	25.6385	748	Guizhou	Qiandongnan	Congjiang	Zaichuan village	2.56	32.3	58.92	Un carbonate rocks	30	55.68	0.7729
113	108.678	25.6278	514	Guizhou	Qiandongnan	Congjiang	Jilian village	1.39	26.87	116.07	Un carbonate rocks	32	55.68	0.8274
114	108.593	25.6063	889	Guizhou	Qiandongnan	Congjiang	Jiaye village	3.98	32.48	36.69	Un carbonate rocks	18	55.68	0.737
115	108.597	25.3746	1194	Guizhou	Qiandongnan	Congjiang	Dage village	3.05	17.77	167.25	Un carbonate rocks	71	55.68	0.7749
116	109	25.563	626	Guizhou	Qiandongnan	Congjiang	Taili village	60.26	21.42	353.76	Un carbonate rocks	37	55.67	0.7332
117	109.009	25.5863	555	Guizhou	Qiandongnan	Congjiang	Bazu of Panli village	9.66	15.49	253.19	Un carbonate rocks	30	55.67	0.7436
118	108.929	25.5962	482	Guizhou	Qiandongnan	Congjiang	Wuya village	0.52	15.99	14.62	Un carbonate rocks	20	55.68	0.8233
119	108.952	25.6069	379	Guizhou	Qiandongnan	Congjiang	Gaowen village	1.52	20.77	143.36	Un carbonate rocks	52	55.68	0.748
120	108.928	25.6145	279	Guizhou	Qiandongnan	Congjiang	Zaizhuan village	2.85	17.67	174.81	Un carbonate rocks	6	55.68	0.6991
121	108.87	25.588	1077	Guizhou	Qiandongnan	Congjiang	Gaokai village	1.92	21.53	167.36	Un carbonate rocks	12	55.68	0.8353
122	108.427	25.6461	791	Guizhou	Qiandongnan	Congjiang	Baiyan village	17.85	24.31	173.74	Un carbonate rocks	43	55.68	0.827
123	108.44	25.6905	747	Guizhou	Qiandongnan	Congjiang	Jianeng village	2.75	30.94	164.23	Un carbonate rocks	97	55.69	0.6673
124	108.42	25.6114	1101	Guizhou	Qiandongnan	Congjiang	Jiapo village	2.75	28.41	13.24	Un carbonate rocks	97	55.69	0.6673
125	108.401	25.5516	1033	Guizhou	Qiandongnan	Congjiang	Wu'e village	7.22	14.72	256.63	Un carbonate rocks	20	55.67	0.691
126	108.446	25.6377	609	Guizhou	Qiandongnan	Congjiang	Zhenyou village	0.21	23.02	96.67	Un carbonate rocks	9	55.68	0.5927
127	108.123	26.3875	1039	Guizhou	Qiandongnan	Leishan	Yanggou village	10.36	10.26	235.65	Un carbonate rocks	90	65.33	0.789
128	108.054	26.3477	1061	Guizhou	Qiandongnan	Leishan	Paiweng village	4.84	21.8	341.77	Un carbonate rocks	128	60.14	0.8442
129	108.158	26.4443	889	Guizhou	Qiandongnan	Leishan	Xiaolong village	3.85	15.9	116.48	Un carbonate rocks	68	60.76	0.8499
130	108.156	26.1943	1136	Guizhou	Qiandongnan	Leishan	Qiaopei village	10.72	26.51	154.79	Un carbonate rocks	62	62.15	0.8001
131	108.21	26.2662	1796	Guizhou	Qiandongnan	Leishan	Xiaokaitun village	13.11	27.89	186	Un carbonate rocks	61	64.36	0.7729
132	107.988	26.4544	842	Guizhou	Qiandongnan	Leishan	Wuxiao village	11.5	12.78	265.99	Un carbonate rocks	30	62.1	0.7996
133	107.971	26.4222	768	Guizhou	Qiandongnan	Leishan	Ganyi village	15.1	10.63	276.28	Un carbonate rocks	119	59.32	0.8377
134	107.996	26.3639	960	Guizhou	Qiandongnan	Leishan	Wujiang village	40.12	14.8	286.87	Un carbonate rocks	67	64.47	0.844
135	108.195	26.0538	1348	Guizhou	Qiandongnan	Leishan	Wukong village	33.07	28.58	83.64	Un carbonate rocks	103	62.1	0.8157
136	108.134	26.089	688	Guizhou	Qiandongnan	Leishan	Liyong village	2.26	11.24	155.11	Un carbonate rocks	73	65.34	0.7484
137	107.805	26.2035	1137	Guizhou	Qiandongnan	Danzhai	Paiya village	1.66	8.66	43.12	carbonate rocks	137	62.1	0.8076
138	107.836	26.1439	959	Guizhou	Qiandongnan	Danzhai	Gaoyao village	13.23	10.01	71.42	carbonate rocks	137	62.1	0.8076
139	107.876	26.3107	717	Guizhou	Qiandongnan	Danzhai	Fanyang village	1.55	10.92	295	Un carbonate rocks	80	65.34	0.7884
140	107.858	26.3011	815	Guizhou	Qiandongnan	Danzhai	Yanying village	259.96	1.41	124.36	Un carbonate rocks	35	65.36	0.7938
141	107.936	26.2985	983	Guizhou	Qiandongnan	Danzhai	Wuzuo village	28.21	14.93	265.22	Un carbonate rocks	7	65.36	0.7935
142	108.058	26.1362	756	Guizhou	Qiandongnan	Danzhai	Paijie village	6.13	19.18	96.34	Un carbonate rocks	60	65.34	0.8864
143	107.995	26.2481	838	Guizhou	Qiandongnan	Danzhai	Liujiazhai village	273.34	21.11	128.14	Un carbonate rocks	46	62	0.834
144	108.119	26.1082	1139	Guizhou	Qiandongnan	Danzhai	Duoniao village	5.05	41.89	79.82	Un carbonate rocks	22	65.34	0.825
145	107.828	26.4023	673	Guizhou	Qiandongnan	Danzhai	Qingjiang village	23.78	9.92	253.32	carbonate rocks	100	65.31	0.9109
146	107.884	26.3802	774	Guizhou	Qiandongnan	Danzhai	Jiumen village	14.42	14.41	153.37	Un carbonate rocks	116	65.31	0.9248
147	107.727	25.5776	857	Guizhou	Qiannan	Libo	Jindui of Jialiang village	20.55	6.46	72.32	carbonate rocks	94	62.1	0.7814
148	107.386	25.8478	815	Guizhou	Qiannan	Pingtang	Jiayizhai of Miao'erhe village	18.12	11.41	185.43	carbonate rocks	71	59.19	0.7139
149	107.324	25.8301	803	Guizhou	Qiannan	Pingtang	Jigudazhai and Xiaomiyazhai of Jigu village	2.71	9.52	172.14	Un carbonate rocks	71	65.37	0.7711
150	107.887	26.0633	514	Guizhou	Qiannan	Sandu	Xiaipaizhengzhai of Xiapaizheng village	67.02	14.62	189.07	carbonate rocks	43	65.32	0.8569
151	107.719	25.9862	1187	Guizhou	Qiannan	Sandu	Jiaoshandazhai of Jiaoshan village	6.6	32.38	37.61	carbonate rocks	64	62.1	0.7828
152	107.643	26.1492	871	Guizhou	Qiannan	Sandu	Zherendazhai of Wuxingcun	21.17	9.63	168.76	carbonate rocks	26	65.3	0.7574
153	107.786	25.9202	902	Guizhou	Qiannan	Sandu	Aozhaidazhai of Aozhai village	2.96	14.23	65.16	Un carbonate rocks	64	62.15	0.7812
154	107.818	26.08	651	Guizhou	Qiannan	Sandu	Paiyuezhai of Wangyue village	48.93	13.2	30.53	carbonate rocks	61	62.3	0.7642
155	107.906	26.1093	867	Guizhou	Qiannan	Sandu	Yeji village	22.33	16.4	150.21	Un carbonate rocks	46	63.95	0.7934
156	107.828	26.1069	836	Guizhou	Qiannan	Sandu	Zongjiangdazhai of Zongjiang village	16.47	27.85	262.1	carbonate rocks	41	62.97	0.8354
157	107.778	26.1361	988	Guizhou	Qiannan	Sandu	Jizhaodazhai of Jizhao village	1.53	19.57	94.02	carbonate rocks	140	65.03	0.8529
158	106.55	25.809	966	Guizhou	Qiannan	Sandu	Dediaodazhai of Hexi village	0.43	17.99	60.49	carbonate rocks	61	65.34	0.7271
159	108.029	25.9169	649	Guizhou	Qiannan	Sandu	Shui'aozhai of Bainiao village	22.33	14.5	230.97	Un carbonate rocks	46	63.95	0.7934
160	108.18	26.0965	1097	Guizhou	Qiannan	Sandu	Daluozhai of Darong village	1.38	13.68	342.66	Un carbonate rocks	38	62.15	0.8129
161	108.109	25.9148	474	Guizhou	Qiannan	Sandu	Fengliuzhai of Daba village	7.12	39.82	50.73	Un carbonate rocks	49	61.2	0.8547
162	107.14	26.5089	1352	Guizhou	Qiannan	Sandu	Xiyinzhai of Gaoping village	11.16	7.76	227.85	carbonate rocks	41	62.07	0.8286
163	108.196	25.9832	1225	Guizhou	Qiannan	Sandu	Gaoyao village	10.63	21.86	99.11	Un carbonate rocks	71	65.37	0.7047
164	108.111	25.9954	1215	Guizhou	Qiannan	Sandu	Jiaxiong village	10.62	26.57	331.29	Un carbonate rocks	50	65.37	0.7561
165	108.075	25.898	806	Guizhou	Qiannan	Sandu	Jiaode village	0.44	13.83	133.85	Un carbonate rocks	54	58.89	0.405
166	108.128	26.0388	749	Guizhou	Qiannan	Sandu	Paiyinzhai of Kongrong village	3.14	19.13	76.21	Un carbonate rocks	43	62.12	0.8422
167	107.996	26.0326	876	Guizhou	Qiannan	Sandu	Wanxiangzhai of Yanlao village	1.76	13.68	183.44	Un carbonate rocks	51	60.96	0.8571
168	108.097	25.8807	607	Guizhou	Qiannan	Sandu	Dazhongzhai of Yangweng village	1.91	15.66	290.71	Un carbonate rocks	4	65.3	0.8165
169	108.097	25.8592	885	Guizhou	Qiannan	Sandu	Lilaozhai of Bahui village	0.5	25.46	100.07	Un carbonate rocks	58	62.46	0.7211
170	107.111	26.2817	1091	Guizhou	Qiannan	Sandu	Xingzhai of Dayu village	0.57	21.31	283.83	carbonate rocks	122	60.34	0.8156
171	107.928	25.8385	587	Guizhou	Qiannan	Sandu	Kezhai village	11.39	23.13	63.36	Un carbonate rocks	91	65.32	0.8157
172	107.868	25.8641	519	Guizhou	Qiannan	Sandu	Luzhai of Layou village	1.08	23.51	86.56	carbonate rocks	30	62.04	0.7248
173	107.857	25.7393	823	Guizhou	Qiannan	Sandu	Banliang village	4.39	13.18	122.81	carbonate rocks	66	58.89	0.8733
174	107.838	25.8268	863	Guizhou	Qiannan	Sandu	Dengguang village	2.02	28.52	287.73	carbonate rocks	53	62.07	0.7154
175	107.829	25.8234	760	Guizhou	Qiannan	Sandu	Xiayu village	41.56	20.15	172.11	carbonate rocks	64	62.1	0.7674
176	107.845	25.7894	650	Guizhou	Qiannan	Sandu	Tanglai village	2.31	7.29	199.03	carbonate rocks	87	62.05	0.869
177	107.945	25.804	837	Guizhou	Qiannan	Sandu	Ladan village	12.46	13.59	275.32	carbonate rocks	87	62.07	0.7682
178	107.801	25.6563	891	Guizhou	Qiannan	Sandu	Heqizhai of Heyong village	1.9	9.64	94.57	Un carbonate rocks	47	62.11	0.7826
179	106.924	25.9773	1265	Guizhou	Qiannan	Sandu	Shibandazhai of Shiban village	5.11	31.05	21.25	carbonate rocks	28	58.89	0.818
180	105.575	26.0874	1312	Guizhou	Liupanshui	Liuzhi	Changtian of Changwan village	2.2	8.13	119.26	carbonate rocks	53	62.62	0.8588
181	104.508	25.5532	2045	Guizhou	Liupanshui	Panzhou	Lemin village	22.19	21.86	75.49	Un carbonate rocks	22	55.67	0.5907
182	104.677	25.408	1668	Guizhou	Liupanshui	Panzhou	E’maozhai village	6.58	15.01	120.81	carbonate rocks	86	65.31	0.8336
183	105.57	26.1408	1502	Guizhou	Liupanshui	Panzhou	Shuitang village	29.94	11.57	229.69	carbonate rocks	66	64.01	0.8442
184	106.859	27.7931	1163	Guizhou	Zunyi	Huichuan	Hailongtun village	23.45	18.02	275.59	Un carbonate rocks	97	59.11	0.8424
185	106.924	27.3996	1098	Guizhou	Zunyi	Bozhou	Wujiang village	5.34	9.95	114.83	carbonate rocks	79	61.51	0.6742
186	106.731	28.1281	1065	Guizhou	Zunyi	Tongzi	Zhoushijinjiguzhai village	5.16	18.21	84.11	Un carbonate rocks	29	62.1	0.7638
187	107.121	28.8309	1432	Guizhou	Zunyi	Tongzi	Shixi village	34.14	34.25	58.87	carbonate rocks	77	58.89	0.8439
188	108.055	28.9531	787	Guizhou	Zunyi	Zhen'an	Zhujiaping village	2.77	29.65	228.63	carbonate rocks	117	62.07	0.8116
189	107.547	28.3132	1166	Guizhou	Zunyi	Zhen'an	Baihua village	4.3	18.05	239.48	carbonate rocks	84	62.09	0.8058
190	107.584	29.0779	1547	Guizhou	Zunyi	Daozhen	Yangxi village	257.87	9.64	138.81	carbonate rocks	49	62.13	0.5241
191	107.86	28.3547	996	Guizhou	Zunyi	Wuchuan	Zaozhitang village	0.6	26.94	129.77	carbonate rocks	55	62.09	0.873
192	107.68	28.4125	920	Guizhou	Zunyi	Wuchuan	Dazu village	1.51	26.68	204.42	carbonate rocks	26	63.47	0.7865
193	107.693	28.3531	1040	Guizhou	Zunyi	Wuchuan	Shenjiaba village	3.47	13.71	145.64	carbonate rocks	41	65.43	0.688
194	107.911	28.6274	760	Guizhou	Zunyi	Wuchuan	Magongpo	1.87	11.85	98.63	Un carbonate rocks	48	62.1	0.8406
195	105.929	28.3983	737	Guizhou	Zunyi	Chishui	Bizhao village	19.26	18.62	81.84	Un carbonate rocks	63	58.89	0.8454
196	105.9	26.1697	1381	Guizhou	Anshun	Xixiu	Waizhai of Leikua village	0.88	3.59	59.94	carbonate rocks	190	62.07	0.8488
197	106.248	26.3749	1446	Guizhou	Anshun	Pingba	Dazhai village	19.34	8.06	264.75	carbonate rocks	50	65.33	0.8489
198	106.239	26.3585	1393	Guizhou	Anshun	Pingba	Baiyunzhuang village	6.8	5.81	246.9	carbonate rocks	31	62.18	0.8528
199	106.247	26.3563	1432	Guizhou	Anshun	Pingba	Chetou village	11.39	4.38	87.14	carbonate rocks	12	62.18	0.876
200	106.161	26.3147	1336	Guizhou	Anshun	Pingba	Gaozhai villege	2.7	1.3	77.15	carbonate rocks	22	62.17	0.7971
201	106.172	26.4254	1167	Guizhou	Anshun	Pingba	Datun village	11.59	16.54	118.93	carbonate rocks	37	65.42	0.8636
202	106.178	26.4313	1184	Guizhou	Anshun	Pingba	Xiaotun village	7.52	14.49	72.76	carbonate rocks	68	65.45	0.832
203	105.973	26.3659	1303	Guizhou	Anshun	Puding	Yunpan village	7.97	30.85	115.39	carbonate rocks	29	61.77	0.7724
204	106.159	26.1341	1294	Guizhou	Anshun	Xixiu	Shanjing village	828.11	0.92	25.54	Un carbonate rocks	36	58.89	0.8093
205	106.128	26.1856	1308	Guizhou	Anshun	Xixiu	Shanmaniu village	2.89	3.08	52.65	carbonate rocks	50	62.08	0.8329
206	106.125	26.3169	1437	Guizhou	Anshun	Xixiu	Longxi village	0.1	12.85	67.81	carbonate rocks	34	62.07	0.6823
207	106.017	26.2962	1435	Guizhou	Anshun	Xixiu	Rengang village	22.53	1.84	174.35	carbonate rocks	94	61.93	0.8198
208	106.038	26.3702	1236	Guizhou	Anshun	Xixiu	Luodazhai village	0.18	10.1	149.44	carbonate rocks	61	62.07	0.7916
209	105.965	26.3478	1430	Guizhou	Anshun	Xixiu	Guojiatun village	57.97	20.84	340.41	carbonate rocks	100	62.09	0.8676
210	106.148	26.2268	1454	Guizhou	Anshun	Xixiu	Zhantun village	0.51	4.03	143.45	Un carbonate rocks	39	55.67	0.6781
211	106.109	26.2029	1414	Guizhou	Anshun	Xixiu	Haima village	6.65	6.36	133.96	carbonate rocks	134	58.44	0.7284
212	106.151	26.0674	1244	Guizhou	Anshun	Xixiu	Shiguan of Lvquan village	2	6.37	177.61	carbonate rocks	142	58.89	0.6305
213	106.132	26.0912	1291	Guizhou	Anshun	Xixiu	Shunhe village	8.33	12.63	44.71	carbonate rocks	119	62.09	0.6979
214	106.309	26.2802	1310	Guizhou	Anshun	Xixiu	Longqing village	1.77	4.98	16.15	carbonate rocks	58	65.31	0.8529
215	106.206	26.277	1313	Guizhou	Anshun	Xixiu	Zhouguan village	1.08	5.31	267.36	Un carbonate rocks	24	55.67	0.7076
216	105.695	26.1362	1252	Guizhou	Anshun	Zhenning	Guanzhai village	4.97	6.76	294.63	carbonate rocks	88	65.31	0.8387
217	106.257	25.6647	1173	Guizhou	Anshun	Ziyun	Gejing village	0.14	27.71	195.86	carbonate rocks	161	62.09	0.7613
218	109.176	27.7761	341	Guizhou	Tongren	Bijiang	Yangjiapo of Banliyuan village	2.82	15.8	215.36	carbonate rocks	148	63.51	0.7663
219	109.327	27.6274	770	Guizhou	Tongren	Bijiang	Wengman village	9.77	15.08	147.89	Un carbonate rocks	92	62.1	0.8124
220	108.775	27.4939	537	Guizhou	Tongren	Jiangkou	Jiuzhai village	48.67	10.2	156.79	carbonate rocks	28	65.22	0.7824
221	108.872	27.869	744	Guizhou	Tongren	Jiangkou	Fanxing village	2.85	13.14	311.31	Un carbonate rocks	77	59.75	0.7529
222	107.797	27.4546	533	Guizhou	Tongren	Shiqian	Shenxi village	3.21	15.43	60.7	carbonate rocks	18	65.31	0.7717
223	108.033	27.581	696	Guizhou	Tongren	Sinan	Sanxi village	4.72	6.48	341.17	carbonate rocks	47	62.1	0.8104
224	108.004	27.9354	663	Guizhou	Tongren	Sinan	Zhoujiaya village	3.51	30.97	120.58	carbonate rocks	89	65.4	0.8593
225	108.395	27.8049	723	Guizhou	Tongren	Yinjiang	Leyang village	4.01	23.13	267.58	carbonate rocks	22	62.11	0.8061
226	108.694	28.041	921	Guizhou	Tongren	Yinjiang	Muliang village	0.91	22.04	73.59	Un carbonate rocks	80	62.12	0.758
227	108.621	27.9198	995	Guizhou	Tongren	Yinjiang	Dayuanzhi village	1.4	29.49	93.87	Un carbonate rocks	70	62.12	0.8106
228	107.998	28.0945	930	Guizhou	Tongren	Dejiang	Yantouba of Longxi village	3.68	9.81	146.83	carbonate rocks	38	65.23	0.6906
229	108.319	28.2604	326	Guizhou	Tongren	Dejiang	Yanqiantou of Majiaxi village	6.68	8.13	338.11	carbonate rocks	71	62.05	0.7673
230	108.391	28.3184	540	Guizhou	Tongren	Yanhe	Shanyang village	2.88	7.08	99.65	carbonate rocks	29	58.89	0.9041
231	108.256	28.5206	1006	Guizhou	Tongren	Yanhe	Sanba village	8.9	1.43	132.73	carbonate rocks	62	58.89	0.8164
232	109.216	28.1831	486	Guizhou	Tongren	Songtao	Wenshan village	14.5	10.08	130.42	Un carbonate rocks	91	59.16	0.8611
233	109.198	27.9871	862	Guizhou	Tongren	Songtao	Dawan village	5.83	17.2	86.63	carbonate rocks	118	59.27	0.761
234	108.976	27.9903	539	Guizhou	Tongren	Songtao	Luoxitun of Ganbeihe village	10.42	9.38	159.64	carbonate rocks	123	58.88	0.8852
235	108.991	27.9894	603	Guizhou	Tongren	Songtao	Gaokan village	0.7	4.29	212.32	carbonate rocks	108	62.05	0.7737
236	108.97	27.9414	559	Guizhou	Tongren	Songtao	Zhenwubao village	2.53	6.58	85.55	carbonate rocks	94	62.06	0.7359
237	108.258	27.8347	729	Guizhou	Tongren	Sinan	Jiaoxi village	8.73	5.37	123.16	carbonate rocks	46	62.13	0.8272
238	108.916	27.9156	535	Guizhou	Tongren	Songtao	Kaipai village	1.29	21.91	221.13	carbonate rocks	150	62.06	0.861
239	109.219	28.2014	593	Guizhou	Tongren	Songtao	Dishao of Shichang village	7.85	3.62	132.66	carbonate rocks	131	61.21	0.9087
240	109.25	28.1016	511	Guizhou	Tongren	Songtao	Dijiasi village	3.09	17.77	132.17	Un carbonate rocks	64	62.1	0.835
241	109.258	28.1225	469	Guizhou	Tongren	Songtao	Shanganping village	0.87	9.37	243.48	carbonate rocks	123	62.04	0.7789
242	109.048	27.9685	659	Guizhou	Tongren	Songtao	Jiepai village	6.03	21.76	334.84	Un carbonate rocks	102	62.1	0.8007
243	105.445	25.687	1283	Guizhou	Qianxinan	Zhenfeng	Xingnong village	1.78	5.79	43.38	carbonate rocks	124	62.05	0.8239
244	105.596	25.6939	974	Guizhou	Qianxinan	Zhenfeng	Huajiang village	0.94	6.03	128.69	carbonate rocks	86	62.06	0.6852
245	105.916	24.776	1194	Guizhou	Qianxinan	Ceheng	Yangyou village	28.58	23.39	239.95	Un carbonate rocks	124	60.42	0.8085
246	108.131	26.5653	925	Guizhou	Qiandongnan	Kaili	Langli village	1.93	15.93	40.82	Un carbonate rocks	166	63.97	0.8689
247	108.081	26.5115	763	Guizhou	Qiandongnan	Kaili	Nanhua village	5.36	4.75	139.17	Un carbonate rocks	104	65.23	0.8733
248	108.094	26.6982	583	Guizhou	Qiandongnan	Kaili	Nanjiang village	4.46	7.1	52.32	carbonate rocks	76	58.89	0.7873
249	108.134	26.7807	998	Guizhou	Qiandongnan	Huangping	Yanmensi village	3.15	4.32	195.32	carbonate rocks	66	65.31	0.8654
250	108.466	26.887	861	Guizhou	Qiandongnan	Zhenyuan	Aihe village	37.7	18.41	35.5	Un carbonate rocks	100	62.13	0.7617
251	109.125	26.7145	642	Guizhou	Qiandongnan	Jinping	Wengzhai village	6.31	4.26	238.33	Un carbonate rocks	83	62.48	0.8211
252	109.24	26.7322	907	Guizhou	Qiandongnan	Jinping	Maoping village	23.68	9.21	247.62	Un carbonate rocks	106	65.02	0.7749
253	108.461	26.6427	818	Guizhou	Qiandongnan	Jianhe	Wuliu village	86.73	22.54	25.04	Un carbonate rocks	130	65.33	0.7453
254	108.39	26.6595	885	Guizhou	Qiandongnan	Taijiang	Fangzhao village	7.55	9.45	125.52	Un carbonate rocks	93	65.36	0.7914
255	109.232	26.0002	921	Guizhou	Qiandongnan	Liping	Gaozi village	2.77	19.58	312.14	Un carbonate rocks	142	64.4	0.8661
256	108.821	26.1797	1022	Guizhou	Qiandongnan	Liping	Ladong village	21.06	13.43	205.3	Un carbonate rocks	44	65.42	0.7258
257	108.777	25.9848	482	Guizhou	Qiandongnan	Liping	Chaoping village	1.13	11.54	73.62	Un carbonate rocks	39	65.39	0.7988
258	108.618	26.0818	374	Guizhou	Qiandongnan	Rongjiang	Dingnong village	2.82	23.17	285.66	Un carbonate rocks	115	65.38	0.8317
259	108.638	26.1698	596	Guizhou	Qiandongnan	Rongjiang	Wanzhai village	6.8	15.48	53.26	Un carbonate rocks	60	65.38	0.7646
260	108.555	26.2248	584	Guizhou	Qiandongnan	Rongjiang	Wugong village	4.16	26.93	106.29	Un carbonate rocks	93	65.38	0.7943
261	108.644	26.3798	881	Guizhou	Qiandongnan	Rongjiang	Kazhai village	6.01	20.93	130.15	Un carbonate rocks	120	65.37	0.7144
262	108.627	25.9764	790	Guizhou	Qiandongnan	Rongjiang	Guiliu village	4.84	19.75	147.11	Un carbonate rocks	70	65.38	0.4123
263	108.394	25.7533	786	Guizhou	Qiandongnan	Rongjiang	Jiayi village	43.58	22.21	112.84	Un carbonate rocks	72	62.12	0.8381
264	108.345	26.3378	1046	Guizhou	Qiandongnan	Rongjiang	Danjiang village	4.79	32.51	164.28	Un carbonate rocks	89	61.69	0.9228
265	109.011	25.8297	748	Guizhou	Qiandongnan	Congjiang	Panjingun village	8.3	6.21	264.43	Un carbonate rocks	36	55.68	0.8363
266	109.135	25.8772	293	Guizhou	Qiandongnan	Congjiang	Dengba village	37.89	5.6	125.51	Un carbonate rocks	24	55.67	0.5691
267	108.59	25.8374	453	Guizhou	Qiandongnan	Congjiang	Gaochuan village	971.64	19.95	277.84	Un carbonate rocks	16	55.67	0.7394
268	108.656	25.9261	1022	Guizhou	Qiandongnan	Congjiang	Xindi village	2.19	8.88	52.74	Un carbonate rocks	18	55.68	0.8037
269	108.753	25.8728	753	Guizhou	Qiandongnan	Congjiang	Yangli village	25.15	7.39	127.47	Un carbonate rocks	108	58.62	0.7937
270	108.983	25.7917	632	Guizhou	Qiandongnan	Congjiang	Meide village	2.67	15.98	225.74	Un carbonate rocks	82	58.89	0.8737
271	108.835	25.9021	832	Guizhou	Qiandongnan	Congjiang	Liujia village	4.42	10.52	65.26	Un carbonate rocks	28	55.7	0.6663
272	108.838	25.6958	509	Guizhou	Qiandongnan	Congjiang	Datang village	3.26	10.22	105.25	Un carbonate rocks	44	58.89	0.5523
273	109.14	25.8439	420	Guizhou	Qiandongnan	Congjiang	Zhuanzhu village	13.31	7.91	311.73	Un carbonate rocks	53	60.6	0.7819
274	108.422	25.7151	956	Guizhou	Qiandongnan	Congjiang	Jiaxue village	27.76	14.06	275.08	Un carbonate rocks	47	58.89	0.8005
275	108.65	27.0583	615	Guizhou	Qiandongnan	Congjiang	Maan village	65.3	20.79	85.6	Un carbonate rocks	47	58.89	0.8005
276	108.517	25.7608	753	Guizhou	Qiandongnan	Congjiang	Dangxiang village	13.29	20.3	30.17	Un carbonate rocks	67	58.88	0.6503
277	108.003	26.388	937	Guizhou	Qiandongnan	Leishan	Yangka village	1.26	17.13	39.82	Un carbonate rocks	42	62.12	0.8303
278	107.906	26.2854	1026	Guizhou	Qiandongnan	Danzhai	Paizuo village	3.72	19.13	172.87	Un carbonate rocks	45	63.58	0.7832
279	107.771	25.2296	638	Guizhou	Qiannan	Libo	One,Two of Lapian village	6.49	21.67	167	carbonate rocks	49	60.14	0.7783
280	108.025	25.9648	565	Guizhou	Qiannan	Sandu	Dazhai of Gaozhai village	2.4	19.3	62.94	Un carbonate rocks	71	63.87	0.7863
281	107.899	25.9136	413	Guizhou	Qiannan	Sandu	Guluzhai of Gugua village	5.18	6.04	282.29	carbonate rocks	31	59.26	0.8234
282	107.517	26.2582	1081	Guizhou	Qiannan	Sandu	Gubazhai of Hangchang village	2.4	28.42	167.91	carbonate rocks	32	62.05	0.7753
283	107.517	26.2582	1081	Guizhou	Qiannan	Sandu	Wangjiazhai of Longtai village	2.02	28.42	167.91	carbonate rocks	53	62.07	0.7154
284	107.868	25.9389	561	Guizhou	Qiannan	Sandu	Bamaozhai of Niuchang village	5.02	15.33	81.49	carbonate rocks	72	58.88	0.7823
285	107.87	25.9832	550	Guizhou	Qiannan	Sandu	Paizhaozhai of Paizhao village	3.44	25.97	79.42	carbonate rocks	43	61.05	0.661
286	107.8	25.8385	494	Guizhou	Qiannan	Sandu	Jiazhaodazhai of Jiazhao village	0.83	3.5	219.52	carbonate rocks	43	60.15	0.8176
287	107.777	26.0479	689	Guizhou	Qiannan	Sandu	Ruimo village	0.93	22.29	220.14	carbonate rocks	86	62.05	0.8169
288	108.045	25.9186	851	Guizhou	Qiannan	Sandu	Bainiao village	2.76	11.06	158.46	Un carbonate rocks	98	61.74	0.7394
289	108.137	26.0544	648	Guizhou	Qiannan	Sandu	Yanggao of Darong village	4.05	14.58	290.94	Un carbonate rocks	95	62.11	0.7916
290	108.096	25.9358	401	Guizhou	Qiannan	Sandu	Gailai village	11.26	17.13	163.03	Un carbonate rocks	114	59.23	0.8398
291	108.127	25.9026	364	Guizhou	Qiannan	Sandu	Kongkang village	2.34	15.56	240.82	Un carbonate rocks	92	62.11	0.7946
292	108.096	25.9358	401	Guizhou	Qiannan	Sandu	Laishu village	1.49	17.13	163.03	Un carbonate rocks	51	62.1	0.7977
293	108.04	26.0736	558	Guizhou	Qiannan	Sandu	Paibao village	4.26	17.81	275.52	Un carbonate rocks	165	59.94	0.7947
294	108.057	26.004	500	Guizhou	Qiannan	Sandu	Paiguai village	2.01	23.57	289.09	Un carbonate rocks	119	65.31	0.8388
295	108.164	26.0718	1215	Guizhou	Qiannan	Sandu	Paiwai village	6.6	16.18	325.82	Un carbonate rocks	81	62.1	0.7826
296	108.145	25.946	835	Guizhou	Qiannan	Sandu	Xiaonao village	5.83	14.02	306.75	Un carbonate rocks	101	60.97	0.9163
297	108.124	26.0493	863	Guizhou	Qiannan	Sandu	Dangxia of Xiaoxi village	21.9	28.87	69.97	Un carbonate rocks	72	64.6	0.804
298	108.124	26.0493	863	Guizhou	Qiannan	Sandu	Huoshao of Xiaoxi village	3.86	28.87	69.97	Un carbonate rocks	122	65.33	0.7216
299	105.426	26.4505	1390	Guizhou	Liupanshui	Liuzhi	Gaoxing village	13.26	21.02	47	carbonate rocks	85	61.34	0.8459
300	104.973	26.1167	1964	Guizhou	Liupanshui	Shuicheng	Tianmen village	1.53	12.29	179.14	carbonate rocks	100	61.02	0.8137
301	104.551	25.612	2109	Guizhou	Liupanshui	Panzhou	Tuole village	4.39	21.58	204.79	Un carbonate rocks	13	55.67	0.7533
302	104.804	25.8563	1904	Guizhou	Liupanshui	Panzhou	Dazhong village	6.69	11.03	148.74	carbonate rocks	86	65.31	0.8336
303	104.893	25.9059	2053	Guizhou	Liupanshui	Panzhou	Lujiazhai village	16.8	15.59	263.63	carbonate rocks	117	62.11	0.8287
304	106.573	27.6413	1148	Guizhou	Zunyi	Bozhou	Gouba village	25.67	9.08	247.32	carbonate rocks	75	58.89	0.7533
305	106.732	27.8119	1336	Guizhou	Zunyi	Bozhou	Maoshi village	1.94	12.95	295.49	carbonate rocks	75	58.9	0.7823
306	107.665	27.8142	879	Guizhou	Zunyi	Fenggang	Maoshi village	11.42	6.22	197.54	carbonate rocks	71	58.89	0.7901
307	107.721	28.2685	1048	Guizhou	Zunyi	Fenggang	Yangjiazhai	52.26	13.05	200.14	carbonate rocks	44	58.9	0.8773
308	107.685	28.1949	949	Guizhou	Zunyi	Fenggang	Heixiguzhai	5.84	14.71	270.4	carbonate rocks	98	58.9	0.8717
309	107.527	28.1661	1312	Guizhou	Zunyi	Meitan	Changqiguzhai	0.81	18.37	116.23	carbonate rocks	82	59.32	0.8725
310	107.43	27.9145	1192	Guizhou	Zunyi	Meitan	Masungou	14.64	9.05	254.66	carbonate rocks	182	59.65	0.8153
311	106.026	26.2037	1363	Guizhou	Anshun	Xixiu	Xiaochengbao village	1.06	2.47	312.55	Un carbonate rocks	21	55.67	0.6761
312	106.081	26.2696	1498	Guizhou	Anshun	Xixiu	Houchang village	8.85	11.3	144.64	carbonate rocks	161	59.6	0.8383
313	106.096	26.2959	1404	Guizhou	Anshun	Xixiu	Leitun village	2.69	0.75	256.75	carbonate rocks	40	64.79	0.636
314	106.086	26.2814	1389	Guizhou	Anshun	Xixiu	Benzhai village	2.41	1.81	218.63	carbonate rocks	57	63.2	0.797
315	105.691	26.2959	1424	Guizhou	Anshun	Xixiu	Xiushui village	5.73	7.82	168.65	carbonate rocks	48	62.11	0.7297
316	105.932	26.1002	1470	Guizhou	Anshun	Xixiu	Shitou of huaqingvillage	22.99	17.41	172.07	carbonate rocks	75	63.26	0.7962
317	105.932	26.1002	1470	Guizhou	Anshun	Xixiu	Yongke of Yongjiang village	25.51	17.41	172.07	carbonate rocks	78	62.14	0.8455
318	106.219	26.1963	1310	Guizhou	Anshun	Xixiu	Gaoguan of Gaoguan village	22.11	3.22	313.25	carbonate rocks	83	62.14	0.8534
319	105.943	26.2471	1430	Guizhou	Anshun	Xixiu	Shanqi of Jinshan village	1.8	2.38	24.92	carbonate rocks	80	62.69	0.8316
320	106.213	26.319	1349	Guizhou	Anshun	Pingba	Xiaojia village	2.98	3.49	266.06	carbonate rocks	94	65.44	0.5901
321	106.228	26.3306	1338	Guizhou	Anshun	Pingba	Yuanhe of Pingyuan village	65.99	3.16	309.84	Un carbonate rocks	148	62.06	0.5997
322	106.195	26.3519	1344	Guizhou	Anshun	Pingba	Xiaejing of Damo village	1.24	0.96	174.62	carbonate rocks	67	65.42	0.7364
323	106.093	26.3648	1372	Guizhou	Anshun	Pingba	Erguan village	6.85	10.85	198.56	carbonate rocks	42	62.18	0.8533
324	106.395	26.3576	1245	Guizhou	Anshun	Pingba	Yanshang of Hewang village	8.52	1.45	155.98	carbonate rocks	84	62.1	0.8283
325	105.646	26.3142	1255	Guizhou	Anshun	Pingba	Shuangdong of Xingwang village	24.36	14.82	27.83	Un carbonate rocks	55	58.89	0.7818
326	106.161	26.3516	1380	Guizhou	Anshun	Pingba	Tianlong village	10.21	2.48	81.14	carbonate rocks	85	60.49	0.7727
327	105.766	26.2621	1248	Guizhou	Anshun	Puding	Chenqibao village	1.68	4.12	94.73	carbonate rocks	30	62.11	0.7081
328	105.953	26.4375	1673	Guizhou	Anshun	Puding	Mengzhou village	8.03	10.5	241.3	carbonate rocks	21	62.07	0.7589
329	105.882	25.9581	1095	Guizhou	Anshun	Zhenning	Zhuwang village	6.09	10.52	74.02	carbonate rocks	74	63.12	0.842
330	105.519	25.7177	818	Guizhou	Anshun	Guanling	Xiagua of Mamaya village	13.04	28.17	214.72	carbonate rocks	77	58.89	0.8322
331	105.667	25.9831	1228	Guizhou	Anshun	Guanling	Dayangxi of Dasanxin village	1.71	13.98	294.15	carbonate rocks	90	58.89	0.8263
332	105.691	25.9189	1045	Guizhou	Anshun	Zhenning	Mulong village	17.13	11.49	161.75	carbonate rocks	100	65.31	0.9109
333	105.673	25.9778	1211	Guizhou	Anshun	Zhenning	Pianpo of Shitouzhai village	3.44	8.48	265.48	carbonate rocks	84	60.86	0.7475
334	105.673	25.9778	1211	Guizhou	Anshun	Zhenning	Shancha of Youzhai village	1.66	8.48	265.48	carbonate rocks	97	62.1	0.7482
335	105.673	26.0209	1219	Guizhou	Anshun	Zhenning	Shitouzhai of Shitouzhai village	2.91	12.38	277.59	carbonate rocks	96	62.1	0.7596
336	105.667	26.0054	1108	Guizhou	Anshun	Guanling	Yinjiazhuang of Baishuihe village	7.16	0.43	250.16	carbonate rocks	55	58.89	0.8262
337	105.67	25.9768	1174	Guizhou	Anshun	Guanling	Huashishao of Dapingdi village	18.31	9.25	219.57	carbonate rocks	44	58.89	0.8618
338	109.104	27.7245	424	Guizhou	Tongren	Bijiang	Tangbiangushuyaun of Rongjiaba village	19.66	12.49	274.24	Un carbonate rocks	108	62.05	0.8414
339	109.415	27.6475	644	Guizhou	Tongren	Bijiang	Kelanzhai village	2.54	22.02	303.4	carbonate rocks	45	65.2	0.779
340	108.888	27.1502	414	Guizhou	Tongren	Yuping	Chaoyang village	51.65	9.24	41.91	Un carbonate rocks	28	62.09	0.8086
341	108.898	27.1566	424	Guizhou	Tongren	Yuping	Dawan village	172.52	9.11	193.81	Un carbonate rocks	51	62.09	0.8001
342	107.994	27.6914	767	Guizhou	Tongren	Sinan	Yutang village	1.99	10.07	152.8	carbonate rocks	106	61.59	0.7929
343	108.193	27.7338	552	Guizhou	Tongren	Sinan	Jiaxiu village	18.57	21.34	292.49	carbonate rocks	108	62.08	0.8169
344	108.207	27.7639	552	Guizhou	Tongren	Sinan	Jiezi village	4.59	7.08	147.19	carbonate rocks	31	62.67	0.7864
345	108.385	27.7652	617	Guizhou	Tongren	Sinan	Guantangba village	3.87	16.12	79.6	carbonate rocks	36	60.89	0.8312
346	108.41	27.7402	671	Guizhou	Tongren	Sinan	Yaoshang village	8.86	6.6	249.98	carbonate rocks	130	65.28	0.8059
347	108.002	27.6277	607	Guizhou	Tongren	Sinan	Majiashan of Wengxi village	1.19	9.2	134.13	carbonate rocks	116	63.12	0.7313
348	108.457	28.0628	705	Guizhou	Tongren	Yinjiang	Qugou village	0.91	21.58	32.4	Un carbonate rocks	113	62.11	0.8401
349	108.558	28.1458	726	Guizhou	Tongren	Yinjiang	Zhongyao village	12.79	21.29	202.07	carbonate rocks	35	61	0.7205
350	108.565	28.0523	1250	Guizhou	Tongren	Yinjiang	Xingwang village	9.52	28.86	324.72	carbonate rocks	79	60.06	0.7672
351	108.476	27.8186	794	Guizhou	Tongren	Yinjiang	Fangjialing village	0.78	31.07	187.16	Un carbonate rocks	105	62.11	0.8233
352	108.41	27.9587	805	Guizhou	Tongren	Yinjiang	Qianxi village	0.88	30.73	77.04	Un carbonate rocks	55	60.33	0.8401
353	108.353	28.0765	861	Guizhou	Tongren	Yinjiang	Hongxue village	5.07	14.02	120.36	carbonate rocks	66	62.11	0.7545
354	108.688	28.0007	1305	Guizhou	Tongren	Yinjiang	Furong village	1.4	6.79	259.39	Un carbonate rocks	89	58.89	0.8513
355	108.675	27.9816	1379	Guizhou	Tongren	Yinjiang	Pingsuo village	1.22	18.18	242.86	Un carbonate rocks	57	58.89	0.8575
356	107.969	28.0878	722	Guizhou	Tongren	Dejiang	Fujia village	0.82	10.64	117.27	Un carbonate rocks	31	64.84	0.8129
357	107.892	28.0891	840	Guizhou	Tongren	Dejiang	Wenxi village	9.78	16.95	288.8	carbonate rocks	29	62.06	0.818
358	107.989	28.0743	792	Guizhou	Tongren	Dejiang	Chaoyang village	8.27	22.79	106.8	carbonate rocks	48	62.07	0.6396
359	108.133	28.4324	984	Guizhou	Tongren	Dejiang	Lizishuivillage	0.76	13.11	101.17	carbonate rocks	62	62.05	0.7131
360	108.316	28.3826	666	Guizhou	Tongren	Yanhe	Minzixi village	1.02	27.23	50.55	Un carbonate rocks	130	62.11	0.7912
361	108.351	28.5505	468	Guizhou	Tongren	Yanhe	Muziling village	1.63	25.48	104.96	carbonate rocks	22	62.11	0.8061
362	108.318	28.4393	1060	Guizhou	Tongren	Yanhe	Yangxi village	3.1	12.1	186.96	carbonate rocks	88	64	0.7603
363	108.128	28.9869	918	Guizhou	Tongren	Yanhe	Xiaba village	1.26	23.27	309.81	carbonate rocks	35	64.95	0.7503
364	108.96	27.9068	506	Guizhou	Tongren	Songtao	Banpo village	3.79	16.92	313.16	carbonate rocks	63	62.91	0.8259
365	108.638	27.9416	1478	Guizhou	Tongren	Songtao	Dashui village	1.78	9.06	147.19	Un carbonate rocks	58	62.1	0.7273
366	108.943	28.0008	1071	Guizhou	Tongren	Songtao	Dengbao village	10.1	7.98	69.25	Un carbonate rocks	82	62.1	0.807
367	108.913	27.9402	1095	Guizhou	Tongren	Songtao	Zhaiying village	4.7	36.37	63.37	carbonate rocks	53	58.89	0.8463
368	108.98	28.0851	508	Guizhou	Tongren	Songtao	Toujing village	4.31	12.83	72.14	carbonate rocks	87	58.83	0.8667
369	109.271	27.4544	584	Guizhou	Tongren	Wanshan	Wazhai village	6.41	22.05	68.73	Un carbonate rocks	116	62.1	0.8164
370	109.082	27.535	550	Guizhou	Tongren	Wanshan	Shitouzhai of lianghekou village	6.92	13.57	298.12	carbonate rocks	47	65.35	0.8439
371	104.971	24.8238	1291	Guizhou	Qianxinan	Xingyi	Nanlong village	1076.94	18.39	189.6	Un carbonate rocks	31	62.12	0.8376
372	104.856	24.7765	1263	Guizhou	Qianxinan	Xingyi	Dude village	8.16	25.22	136.2	Un carbonate rocks	116	59.31	0.7773
373	105.625	24.8472	726	Guizhou	Qianxinan	Ceheng	Banwan village	19.1	20.99	187.28	carbonate rocks	128	58.89	0.8414
374	108.072	26.4926	841	Guizhou	Qiandongnan	Kaili	Jidaozhai of leping village	27.3	13.8	140.6	Un carbonate rocks	119	65.32	0.7528
375	107.964	26.838	966	Guizhou	Qiandongnan	Huangping	Fengxiang village	2.5	16.86	64.62	carbonate rocks	77	62.37	0.8224
376	107.991	26.8312	897	Guizhou	Qiandongnan	Huangping	Tangdu village	4.88	15.21	118.82	carbonate rocks	113	60.26	0.8228
377	107.928	26.7785	840	Guizhou	Qiandongnan	Huangping	Wangba village	5.15	11.46	125.08	Un carbonate rocks	77	65.34	0.7991
378	108.084	26.7749	745	Guizhou	Qiandongnan	Huangping	Pingzhai village	23.4	9.72	83.4	Un carbonate rocks	70	65	0.4123
379	107.69	26.8912	1059	Guizhou	Qiandongnan	Huangping	Xinhua village	8.75	14.87	159.69	Un carbonate rocks	52	62.13	0.6985
380	108.29	26.8956	1138	Guizhou	Qiandongnan	Shibing	Longtang village	0.86	10.83	219.95	Un carbonate rocks	14	65.43	0.7365
381	109.158	26.7562	676	Guizhou	Qiandongnan	Tianzhu	Diliang village	8.57	9.73	256.4	Un carbonate rocks	124	62.12	0.7709
382	108.931	26.6423	1023	Guizhou	Qiandongnan	Jinping	Yaobai village	2.37	24.65	160.38	Un carbonate rocks	82	64.07	0.8509
383	108.648	26.5754	625	Guizhou	Qiandongnan	Jianhe	Fanpai village	5.25	29.73	39.57	Un carbonate rocks	123	62.16	0.8494
384	108.597	26.595	708	Guizhou	Qiandongnan	Jianhe	Wuku village	31.37	26.08	112.49	Un carbonate rocks	84	58.89	0.8018
385	108.55	26.7353	570	Guizhou	Qiandongnan	Jianhe	Gaopang village	8.08	9.57	147.94	Un carbonate rocks	80	65.35	0.7478
386	108.794	26.589	464	Guizhou	Qiandongnan	Jianhe	Jiupang village	7.13	20.12	284.82	Un carbonate rocks	53	65.35	0.7637
387	108.831	26.6011	904	Guizhou	Qiandongnan	Jianhe	Liuji village	4.37	17.97	304.6	Un carbonate rocks	63	62.18	0.9489
388	108.886	26.8658	646	Guizhou	Qiandongnan	Jianhe	Xiaonan village	3.29	14.53	32.73	Un carbonate rocks	99	65.34	0.7976
389	108.439	26.6978	599	Guizhou	Qiandongnan	Jianhe	Dajiedao village	2.61	12.38	131.33	Un carbonate rocks	70	65.34	0.8146
390	108.506	26.5874	934	Guizhou	Qiandongnan	Jianhe	Bixia village	5.74	17.47	79.99	Un carbonate rocks	82	62.12	0.8498
391	108.441	26.6017	1012	Guizhou	Qiandongnan	Jianhe	Wujiao village	13.1	13.77	312.45	Un carbonate rocks	103	59.07	0.746
392	108.65	26.4611	712	Guizhou	Qiandongnan	Jianhe	Gaoding village	16.56	19.04	312.18	Un carbonate rocks	144	62.54	0.7961
393	108.759	26.724	1069	Guizhou	Qiandongnan	Jianhe	Gaoqiu village	7.01	27.8	331.33	Un carbonate rocks	115	61.93	0.7483
394	108.714	26.6924	910	Guizhou	Qiandongnan	Jianhe	Pingxia village	9.69	45.25	293.19	Un carbonate rocks	63	58.89	0.8338
395	108.317	26.4795	1528	Guizhou	Qiandongnan	Taijiang	Shihuihe village	10.24	22.14	293.29	Un carbonate rocks	39	65.37	0.7561
396	108.242	26.5832	910	Guizhou	Qiandongnan	Taijiang	Datang village	7.55	17.13	114.2	Un carbonate rocks	46	62.05	0.8274
397	108.166	26.6536	981	Guizhou	Qiandongnan	Taijiang	Kongzhai village	7.62	23.93	207.78	Un carbonate rocks	63	62.11	0.8274
398	108.206	26.6805	858	Guizhou	Qiandongnan	Taijiang	Nanwa village	26.6	10.16	263.81	Un carbonate rocks	111	65.36	0.8112
399	108.173	26.7889	894	Guizhou	Qiandongnan	Taijiang	Jiangbian village	1.35	15.78	221.27	carbonate rocks	57	65.23	0.8225
400	108.19	26.815	873	Guizhou	Qiandongnan	Taijiang	Maoping village	11	13.92	15.77	Un carbonate rocks	84	65.36	0.7451
401	108.321	26.811	730	Guizhou	Qiandongnan	Taijiang	Baitu village	19.5	22.81	110.32	Un carbonate rocks	125	65.36	0.7796
402	109.231	25.9158	708	Guizhou	Qiandongnan	Liping	Pingshan village	3.48	16.13	189.74	Un carbonate rocks	23	65.46	0.7621
403	108.734	26.4127	978	Guizhou	Qiandongnan	Liping	Jiaodong village	12.21	14.28	59.56	Un carbonate rocks	48	65.47	0.7054
404	108.756	26.2715	578	Guizhou	Qiandongnan	Liping	Yangwei village	7.37	24.28	213.99	Un carbonate rocks	115	62.14	0.8363
405	108.861	26.357	1077	Guizhou	Qiandongnan	Liping	Centao village	3.58	18.73	234.1	Un carbonate rocks	20	65.4	0.6367
406	108.701	26.4658	1419	Guizhou	Qiandongnan	Liping	Biweng village	18.73	12.65	137.27	Un carbonate rocks	10	65.41	0.8157
407	108.745	25.7637	647	Guizhou	Qiandongnan	Congjiang	Judong village	2.17	15.74	24.47	Un carbonate rocks	94	58.88	0.7743
408	108.731	25.8292	1063	Guizhou	Qiandongnan	Congjiang	Zhonghua village	26.88	21.25	33.12	Un carbonate rocks	12	58.89	0.755
409	108.966	25.6472	385	Guizhou	Qiandongnan	Congjiang	Dingdong village	14.98	20.53	249.58	Un carbonate rocks	157	55.69	0.8365
410	108.975	25.8738	787	Guizhou	Qiandongnan	Congjiang	Xiaohuang village	3.93	16.86	254.59	Un carbonate rocks	95	58.89	0.7188
411	108.914	25.8397	273	Guizhou	Qiandongnan	Congjiang	Zhanli village	4.47	21.11	141.53	Un carbonate rocks	60	58.89	0.7909
412	109.165	25.8356	571	Guizhou	Qiandongnan	Congjiang	Danyang village	0.08	17.02	171.99	Un carbonate rocks	83	58.9	0.8416
413	108.636	25.5711	482	Guizhou	Qiandongnan	Congjiang	Sanlian village	4.92	21.6	315.4	Un carbonate rocks	125	58.89	0.7177
414	108.6	25.6188	739	Guizhou	Qiandongnan	Congjiang	Dangniu village	51.36	26.32	28.44	Un carbonate rocks	33	58.9	0.8335
415	108.82	25.6002	403	Guizhou	Qiandongnan	Congjiang	Cenfeng village	10.84	18.21	201.4	Un carbonate rocks	140	55.88	0.791
416	108.521	25.8002	789	Guizhou	Qiandongnan	Congjiang	Miaogu village	11.62	21.64	216.48	Un carbonate rocks	45	55.68	0.7681
417	108.148	26.4349	996	Guizhou	Qiandongnan	Leishan	Dalongmiaozhai	4.07	9.47	294.23	Un carbonate rocks	68	62.09	0.8258
418	108.203	26.5481	789	Guizhou	Qiandongnan	Leishan	Wugao village	3.57	16.14	165.03	Un carbonate rocks	78	62.11	0.7771
419	108.044	26.2698	747	Guizhou	Qiandongnan	Leishan	Qiaogang village	1.92	29.92	155.65	Un carbonate rocks	32	58.89	0.7719
420	108.125	26.1105	964	Guizhou	Qiandongnan	Leishan	Malumiaozhai	0.36	17.23	108.33	Un carbonate rocks	61	58.91	0.6724
421	108.167	26.0575	1236	Guizhou	Qiandongnan	Leishan	Tongniaoshuizhai	6.97	20	175.35	Un carbonate rocks	49	62.14	0.8587
422	108.279	26.4382	1837	Guizhou	Qiandongnan	Leishan	Pingxiang village	2.18	8.28	242.49	Un carbonate rocks	48	61.72	0.8814
423	108.291	26.4412	1875	Guizhou	Qiandongnan	Leishan	Shuizhai village	1.7	5.53	246.66	Un carbonate rocks	8	61.68	0.8345
424	107.863	26.2882	691	Guizhou	Qiandongnan	Danzhai	Wangjiazhai village	4.66	17.19	139.03	Un carbonate rocks	95	63.63	0.8328
425	107.643	26.2679	874	Guizhou	Qiannan	Duyun	Raohe village	1.8	9.03	83.08	Un carbonate rocks	122	62.14	0.5925
426	107.617	26.1184	769	Guizhou	Qiannan	Duyun	Xinchang village	2.28	7.59	336.66	carbonate rocks	52	65.26	0.8394
427	107.908	25.4836	940	Guizhou	Qiannan	Libo	Shuifu village	90.43	14.75	239.13	carbonate rocks	34	62.08	0.7581
428	107.517	26.2582	1081	Guizhou	Qiannan	Libo	Zhelv of Binghua village	6.37	28.42	167.91	carbonate rocks	35	61.81	0.8439
429	107.32	25.9813	1114	Guizhou	Qiannan	Pingtang	Lekang village	262.05	16.76	121.81	carbonate rocks	77	58.89	0.8457
430	107.319	25.811	841	Guizhou	Qiannan	Pingtang	Daniao of Xinjian village	2.06	7.83	103.5	Un carbonate rocks	46	62.15	0.7688
431	107.389	25.6897	714	Guizhou	Qiannan	Pingtang	Luohuidazhai of Xinjie village	1.26	20.27	177.12	carbonate rocks	141	62.19	0.777
432	106.932	25.8533	1184	Guizhou	Qiannan	Pingtang	Baizhang of Xinying village	2.44	31.89	350.14	carbonate rocks	156	61.99	0.83
433	107.44	27.4987	1096	Guizhou	Zunyi	Meitan	Pingshunba of Diguan village	8.04	16.04	299.35	Un carbonate rocks	71	55.37	0.8802
434	107.433	28.1068	1148	Guizhou	Zunyi	Meitan	Shijiazhai village	5.78	8.61	271.32	carbonate rocks	146	58.89	0.8419
435	107.561	27.656	874	Guizhou	Zunyi	Meitan	Shijiazhai of Qunxing village	135.5	4.84	237.37	carbonate rocks	134	62.01	0.6888
436	105.62	26.2152	1357	Guizhou	Anshun	Puding	Xiabatun village	23.23	15.02	209.33	carbonate rocks	80	65.27	0.7186
437	105.693	26.0723	1276	Guizhou	Anshun	Zhenning	Gaodang village	5.5	19.1	313.48	carbonate rocks	62	62.1	0.8262
438	105.592	26.0774	1198	Guizhou	Anshun	Zhenning	Gelaofen village	12.08	2.64	225.69	carbonate rocks	133	62.1	0.8318
439	106.127	26.741	1333	Guizhou	Bijie	Zhijin	Yingshangguzhai of Yangguang village	0.9	12.95	90.98	carbonate rocks	42	65.31	0.8142
440	109.287	27.6994	370	Guizhou	Tongren	Bijiang	Chayuanshan village	6.17	14.34	114.96	carbonate rocks	46	65.2	0.8687
441	109.034	27.8793	698	Guizhou	Tongren	Jiangkou	Qishuping village	8.22	7.33	177.19	Un carbonate rocks	116	59.24	0.7773
442	108.814	27.4945	622	Guizhou	Tongren	Jiangkou	Fengshendong village	8.31	11.61	291.06	carbonate rocks	52	62.56	0.7937
443	108.858	27.8163	907	Guizhou	Tongren	Jiangkou	Huangyan village	16.49	17.02	207.51	carbonate rocks	106	62.09	0.7134
444	108.357	27.5614	827	Guizhou	Tongren	Shiqian	Shichang village	7.36	20.34	326.23	carbonate rocks	29	63.79	0.7294
445	108.325	27.3761	749	Guizhou	Tongren	Shiqian	Dongshang village	40.08	14.15	269.92	carbonate rocks	101	64.26	0.77
446	107.948	27.4099	1171	Guizhou	Tongren	Shiqian	Zhijiaping village	0.47	8.35	125	carbonate rocks	17	65.33	0.7477
447	108.433	27.4688	796	Guizhou	Tongren	Shiqian	Qingshan village	1.5	10.78	209.72	carbonate rocks	69	62.12	0.8107
448	108.332	27.5872	615	Guizhou	Tongren	Shiqian	Shiliupo village	1.36	5.63	65.39	carbonate rocks	50	62.12	0.8016
449	108.106	27.4086	1009	Guizhou	Tongren	Shiqian	Puxi village	7.17	13.03	107.72	Un carbonate rocks	49	62.09	0.7618
450	108.136	27.8794	645	Guizhou	Tongren	Sinan	Zhoushui village	3.34	15.96	112.49	carbonate rocks	66	62.25	0.7871
451	107.952	27.6204	567	Guizhou	Tongren	Sinan	Longshan village	23.9	21.76	118.67	carbonate rocks	111	59.89	0.7053
452	107.99	27.8673	636	Guizhou	Tongren	Sinan	Siyetun village	2.68	12.82	298.85	Un carbonate rocks	51	58.89	0.8835
453	108.189	27.836	752	Guizhou	Tongren	Sinan	Jinlong village	5.07	16.1	312.08	carbonate rocks	63	58.89	0.7925
454	108.208	27.7978	629	Guizhou	Tongren	Sinan	Heihexia village	8.99	10.52	292.09	carbonate rocks	41	65.21	0.7867
455	108.196	27.6696	629	Guizhou	Tongren	Sinan	Haojiawan village	23.78	7.12	261.73	carbonate rocks	78	62.19	0.8463
456	108.283	27.7024	481	Guizhou	Tongren	Sinan	Tianshan village	18.19	10.71	224.87	carbonate rocks	18	58.89	0.8856
457	107.938	27.894	666	Guizhou	Tongren	Sinan	Chengtougai village	41.31	23.65	345.2	carbonate rocks	98	62.05	0.7458
458	108.605	27.9135	1131	Guizhou	Tongren	Yinjiang	Tuanlong village	14.49	19.46	101.19	Un carbonate rocks	93	62.1	0.7574
459	108.328	28.1263	454	Guizhou	Tongren	Dejiang	Xiangxi village	47.34	12.69	246.47	carbonate rocks	112	62.08	0.7983
460	107.96	28.029	824	Guizhou	Tongren	Dejiang	Bashan village	3.42	15.98	84.8	carbonate rocks	83	58.89	0.7671
461	108.221	28.2383	885	Guizhou	Tongren	Dejiang	Huanhe village	8.22	30.25	310.16	Un carbonate rocks	81	65.31	0.8659
462	107.954	28.3184	735	Guizhou	Tongren	Dejiang	Dazhai village	1.16	34.83	307.33	carbonate rocks	80	62.11	0.7824
463	108.285	28.7438	818	Guizhou	Tongren	Yanhe	Heye village	3.08	13.51	42.49	carbonate rocks	54	58.89	0.7877
464	108.497	28.624	717	Guizhou	Tongren	Yanhe	Daxi village	1.04	9.46	231.4	Un carbonate rocks	105	62.11	0.861
465	108.326	28.924	1025	Guizhou	Tongren	Yanhe	Baiguo village	1.73	18.67	150.53	carbonate rocks	69	62.12	0.7938
466	108.162	28.9458	802	Guizhou	Tongren	Yanhe	Chayuan village	25.94	4.8	173.86	carbonate rocks	67	62.09	0.7462
467	108.965	27.921	570	Guizhou	Tongren	Songtao	Houxitun village	8.14	15.27	162.7	carbonate rocks	66	58.88	0.8662
468	109.246	27.9596	735	Guizhou	Tongren	Songtao	Miaowang village	17.15	11.17	170.25	Un carbonate rocks	61	62.1	0.7965
469	108.102	26.8665	710	Guizhou	Qiandongnan	Huangping	Miaolong village	4.85	11.23	126.99	carbonate rocks	107	58.89	0.778
470	108.746	26.8689	648	Guizhou	Qiandongnan	Sanshui	Yazhong village	1.04	9.06	299.07	Un carbonate rocks	38	62.14	0.7707
471	108.517	26.8447	914	Guizhou	Qiandongnan	Zhenyuan	Baojing village	1.64	17.69	135.9	Un carbonate rocks	81	65.38	0.926
472	108.542	27.4014	827	Guizhou	Qiandongnan	Cenggong	Kaikong of Pingzhuang village	228.62	38.4	90.36	carbonate rocks	72	60.25	0.8748
473	108.848	26.5694	842	Guizhou	Qiandongnan	Jianhe	Tangbian village	8.62	31	14.03	Un carbonate rocks	106	64.77	0.8347
474	108.588	26.7294	950	Guizhou	Qiandongnan	Jianhe	Wuni village	3.54	19.08	209.48	Un carbonate rocks	33	65.35	0.7371
475	108.417	26.739	835	Guizhou	Qiandongnan	Jianhe	Balang village	16.13	24.45	220.83	Un carbonate rocks	25	65.36	0.8547
476	108.507	26.6087	606	Guizhou	Qiandongnan	Jianhe	Jiyou village	21.89	20.98	125.8	Un carbonate rocks	85	65.31	0.7236
477	108.47	26.5581	1014	Guizhou	Qiandongnan	Jianhe	Jiuji village	6.77	20.1	38.35	Un carbonate rocks	48	62.1	0.8408
478	108.5	26.4642	887	Guizhou	Qiandongnan	Jianhe	Taiping village	2.75	11.69	213.57	Un carbonate rocks	54	62.08	0.8702
479	108.516	26.4728	763	Guizhou	Qiandongnan	Jianhe	Jiulian village	9.33	35.27	178.78	Un carbonate rocks	86	65.34	0.7997
480	108.637	26.5484	619	Guizhou	Qiandongnan	Jianhe	Wusha village	4.02	14.71	102.22	Un carbonate rocks	50	65.34	0.7999
481	108.623	26.5223	923	Guizhou	Qiandongnan	Jianhe	Fanzhao village	1.77	11.03	92.49	Un carbonate rocks	53	65.34	0.8257
482	108.791	26.6293	487	Guizhou	Qiandongnan	Jianhe	Zhanliu village	7.65	34.9	85.15	Un carbonate rocks	33	62.39	0.813
483	108.792	26.6513	763	Guizhou	Qiandongnan	Jianhe	Liufu village	18.31	25.6	290.45	Un carbonate rocks	64	63.62	0.8439
484	108.831	26.686	907	Guizhou	Qiandongnan	Jianhe	Dongjiao village	4.99	23.05	146.14	Un carbonate rocks	108	65.35	0.8564
485	108.862	26.6792	821	Guizhou	Qiandongnan	Jianhe	Daguang village	6.45	20.77	79.77	Un carbonate rocks	90	62.47	0.8382
486	108.832	26.7132	1208	Guizhou	Qiandongnan	Jianhe	Goudong village	1.15	18.11	355.19	Un carbonate rocks	78	65.34	0.7646
487	108.636	26.695	727	Guizhou	Qiandongnan	Jianhe	Wubao village	1.51	10.66	272.35	Un carbonate rocks	108	62.17	0.7518
488	108.238	26.6757	762	Guizhou	Qiandongnan	Taijiang	Zhanfu village	5.22	28.08	151.22	Un carbonate rocks	150	58.9	0.8349
489	108.252	26.7222	750	Guizhou	Qiandongnan	Taijiang	Bandeng village	22.65	21.3	53.53	Un carbonate rocks	80	58.9	0.8261
490	108.292	26.704	800	Guizhou	Qiandongnan	Taijiang	Nansheng village	20.96	13.74	101.39	Un carbonate rocks	119	59.49	0.8305
491	108.303	26.7127	684	Guizhou	Qiandongnan	Taijiang	Nandong village	36.27	13.58	110.65	Un carbonate rocks	78	61.11	0.8276
492	108.248	26.6619	679	Guizhou	Qiandongnan	Taijiang	Pailang village	0.76	30.24	306.32	Un carbonate rocks	61	62.15	0.7995
493	108.25	26.6731	737	Guizhou	Qiandongnan	Taijiang	Tiaoxiang village	0.91	21.45	252.3	Un carbonate rocks	25	62.15	0.8117
494	108.346	26.6321	664	Guizhou	Qiandongnan	Taijiang	Denglu village	1.08	9.21	116.94	Un carbonate rocks	34	62.15	0.8125
495	108.354	26.6016	719	Guizhou	Qiandongnan	Taijiang	Jiaopian village	1.34	17	260.51	Un carbonate rocks	46	59.56	0.8938
496	108.36	26.6461	806	Guizhou	Qiandongnan	Taijiang	Zhanxia village	0.83	11.67	268.1	Un carbonate rocks	59	62.15	0.8162
497	108.336	26.8189	659	Guizhou	Qiandongnan	Taijiang	Xiaohe village	3.15	11.3	192.27	Un carbonate rocks	67	59.9	0.8384
498	108.253	26.8595	1038	Guizhou	Qiandongnan	Taijiang	Jiuzhou village	1.93	6.61	238.86	Un carbonate rocks	70	65.4	0.8556
499	108.304	26.8616	751	Guizhou	Qiandongnan	Taijiang	Bageng village	46.43	7.31	100.01	Un carbonate rocks	59	65.36	0.8204
500	108.252	26.7908	602	Guizhou	Qiandongnan	Taijiang	Huangpao village	13.76	5.83	264.85	Un carbonate rocks	41	65.37	0.814
501	108.339	26.4383	938	Guizhou	Qiandongnan	Taijiang	Jiaobao village	24.27	16.24	325.78	Un carbonate rocks	41	63.77	0.7705
502	108.431	26.5189	1119	Guizhou	Qiandongnan	Taijiang	Jiaoxia village	22.01	15.22	115.5	Un carbonate rocks	85	62.14	0.8005
503	108.355	26.4882	1537	Guizhou	Qiandongnan	Taijiang	Jiaomi village	7.33	23.88	355.61	Un carbonate rocks	86	65.39	0.807
504	108.459	26.5174	1152	Guizhou	Qiandongnan	Taijiang	Zhanmang village	15.95	23.43	207.9	Un carbonate rocks	39	65.39	0.8552
505	108.226	26.5594	808	Guizhou	Qiandongnan	Taijiang	Jiubai village	58.7	26.95	342.59	Un carbonate rocks	70	62.14	0.7499
506	108.265	26.5239	896	Guizhou	Qiandongnan	Taijiang	Shangnandao village	20.42	16.38	282.19	Un carbonate rocks	92	60.3	0.8487
507	108.156	26.6335	860	Guizhou	Qiandongnan	Taijiang	Dejuan village	6.4	20.77	290.45	Un carbonate rocks	187	62.13	0.8377
508	108.161	26.6955	654	Guizhou	Qiandongnan	Taijiang	Nanyao village	52.72	6.19	122.27	Un carbonate rocks	78	58.89	0.865
509	109.132	26.2302	729	Guizhou	Qiandongnan	Taijiang	Beifang village	30.51	23.16	151.67	carbonate rocks	94	65.33	0.7543
510	108.222	26.7335	784	Guizhou	Qiandongnan	Taijiang	Paisheng village	18.08	8.85	286.7	Un carbonate rocks	67	65.38	0.8422
511	108.218	26.7864	716	Guizhou	Qiandongnan	Taijiang	Xinan village	1.4	14.4	142.62	carbonate rocks	69	65.25	0.8502
512	108.288	26.7819	646	Guizhou	Qiandongnan	Taijiang	Changtan village	1.16	9.81	35.23	Un carbonate rocks	66	62.14	0.7817
513	108.419	26.6182	1183	Guizhou	Qiandongnan	Taijiang	Fanpai village	1.3	16.96	307.26	Un carbonate rocks	28	62.14	0.82
514	108.38	26.6254	770	Guizhou	Qiandongnan	Taijiang	Wujiaojiao village	1.43	14.08	87.46	Un carbonate rocks	90	62.14	0.8042
515	108.402	26.6007	1308	Guizhou	Qiandongnan	Taijiang	Wusuo village	1.65	9.94	233.62	Un carbonate rocks	74	62.02	0.7945
516	108.418	26.6529	976	Guizhou	Qiandongnan	Taijiang	Jiaowang village	1.25	13.77	283.92	Un carbonate rocks	60	62.14	0.8199
517	108.88	26.2457	662	Guizhou	Qiandongnan	Liping	Luoxi village	14.76	11.69	326.54	Un carbonate rocks	85	60.86	0.7636
518	108.828	26.3191	1167	Guizhou	Qiandongnan	Liping	Cenhu village	9.74	29.26	133.33	Un carbonate rocks	58	62.1	0.8175
519	108.729	26.2256	895	Guizhou	Qiandongnan	Liping	Gaowei village	4.18	25.54	178.13	Un carbonate rocks	43	62.09	0.8037
520	108.799	26.0821	799	Guizhou	Qiandongnan	Liping	Dingba village	3.31	20.54	154.42	Un carbonate rocks	93	62.09	0.5086
521	108.815	26.121	922	Guizhou	Qiandongnan	Liping	Xinzhai of Darong village	4.66	13.66	201.54	Un carbonate rocks	81	62.09	0.8999
522	108.706	26.1961	546	Guizhou	Qiandongnan	Liping	Shunzhai village	4.52	12.96	309.68	Un carbonate rocks	28	60.57	0.8079
523	108.422	26.2231	841	Guizhou	Qiandongnan	Rongjiang	Dazhai village	7.18	20.89	250.58	Un carbonate rocks	69	62.09	0.8281
524	108.908	26.0614	673	Guizhou	Qiandongnan	Liping	Xiaozhai village	12.86	8.64	147.39	Un carbonate rocks	30	62.09	0.7995
525	109.274	25.9483	722	Guizhou	Qiandongnan	Liping	Donglang village	11.01	22.86	126.78	Un carbonate rocks	64	59.38	0.7987
526	109.335	25.9273	397	Guizhou	Qiandongnan	Liping	Hualiu village	0.49	12.67	64.64	Un carbonate rocks	51	59.59	0.7592
527	109.312	25.9452	579	Guizhou	Qiandongnan	Liping	Nanjiang village	0.63	18.94	25.85	Un carbonate rocks	96	58.89	0.8582
528	109.318	25.9086	563	Guizhou	Qiandongnan	Liping	Cidong village	1.8	18.22	273.77	Un carbonate rocks	72	58.89	0.866
529	107.977	26.5834	820	Guizhou	Qiandongnan	Liping	Zhaizhizhai of Zaiyang village	5.98	11.68	161.46	carbonate rocks	72	62.1	0.8126
530	108.681	26.3844	707	Guizhou	Qiandongnan	Liping	Cenmen village	10.25	12.66	121.16	Un carbonate rocks	102	58.89	0.8202
531	108.758	26.4061	1165	Guizhou	Qiandongnan	Liping	Dunlu village	3.51	25.07	36.14	Un carbonate rocks	120	58.89	0.8415
532	108.731	26.2929	709	Guizhou	Qiandongnan	Liping	Guide village	14.77	14.53	189.66	Un carbonate rocks	58	58.89	0.8422
533	108.644	26.2657	784	Guizhou	Qiandongnan	Liping	Jiudong village	3.29	9.6	238.27	Un carbonate rocks	52	58.89	0.8596
534	108.697	26.2924	505	Guizhou	Qiandongnan	Liping	Shangyang village	2.33	26.97	145.96	Un carbonate rocks	83	58.89	0.8588
535	108.695	26.2876	467	Guizhou	Qiandongnan	Liping	Xiayang village	54.42	11.06	155.25	Un carbonate rocks	120	60.69	0.8219
536	108.714	26.3422	842	Guizhou	Qiandongnan	Liping	Ximi village	1634.63	24.13	169.92	Un carbonate rocks	77	58.89	0.8415
537	108.738	26.3922	1088	Guizhou	Qiandongnan	Liping	Zaimeng village	1.43	13.1	247.13	Un carbonate rocks	91	58.89	0.8306
538	109.364	25.9153	392	Guizhou	Qiandongnan	Liping	Cenguan village	1.48	21.72	243.43	Un carbonate rocks	43	58.89	0.8084
539	109.42	25.9347	805	Guizhou	Qiandongnan	Liping	Yashuang village	18.52	26.83	334.63	Un carbonate rocks	87	58.89	0.8244
540	109.07	26.0572	677	Guizhou	Qiandongnan	Liping	Jiulong village	6.46	13.73	145.31	Un carbonate rocks	123	62.11	0.8382
541	109.102	26.0707	825	Guizhou	Qiandongnan	Liping	Zhongluo village	56.36	18.93	147.13	Un carbonate rocks	60	58.89	0.845
542	108.914	26.1243	770	Guizhou	Qiandongnan	Liping	Edong village	45.72	6.66	165.01	Un carbonate rocks	77	58.89	0.8737
543	108.915	26.1773	674	Guizhou	Qiandongnan	Liping	Zhainan village	6.44	9.68	80.06	Un carbonate rocks	57	58.89	0.9122
544	109.131	26.3051	560	Guizhou	Qiandongnan	Liping	Hanzhai of Jitan village	8.98	3.31	149.91	carbonate rocks	121	58.89	0.8177
545	108.911	26.2583	575	Guizhou	Qiandongnan	Liping	Gaoxi village	9.51	17.92	330.58	Un carbonate rocks	25	58.89	0.8263
546	108.923	26.2499	987	Guizhou	Qiandongnan	Liping	Qizhai village	0.83	32.16	246.18	Un carbonate rocks	104	55.03	0.7514
547	108.812	26.001	691	Guizhou	Qiandongnan	Liping	Yinchao village	0.5	14.31	145.25	Un carbonate rocks	92	61.93	0.6694
548	108.927	25.9601	773	Guizhou	Qiandongnan	Liping	Sizhai village	1.33	8.38	44.75	Un carbonate rocks	53	59.26	0.8453
549	108.938	25.9741	667	Guizhou	Qiandongnan	Liping	Zhaigao village	0.77	13.61	160.1	Un carbonate rocks	87	58.89	0.8157
550	109.184	25.9068	491	Guizhou	Qiandongnan	Liping	Zhaoxingshangzhai village	0.47	10.24	321.37	Un carbonate rocks	99	61.9	0.6694
551	109.208	25.8995	439	Guizhou	Qiandongnan	Liping	Xiage village	0.25	11.47	273.14	Un carbonate rocks	70	58.89	0.8119
552	109.207	25.8997	439	Guizhou	Qiandongnan	Liping	Xiageshangzhai village	6.7	9.52	258.62	Un carbonate rocks	56	58.89	0.7816
553	109.215	25.8017	570	Guizhou	Qiandongnan	Liping	Diping village	1.4	27.99	125.78	Un carbonate rocks	58	58.89	0.7994
554	109.247	25.7859	314	Guizhou	Qiandongnan	Liping	Xinfeng village	1.57	21.82	185	Un carbonate rocks	61	58.89	0.7607
555	109.24	25.7617	300	Guizhou	Qiandongnan	Liping	Xiazhai village	5.39	26.84	74.86	Un carbonate rocks	74	58.89	0.742
556	108.828	26.3725	1221	Guizhou	Qiandongnan	Liping	Gaozi village	3.29	30.65	35.89	Un carbonate rocks	55	58.89	0.8455
557	108.801	26.4551	697	Guizhou	Qiandongnan	Liping	Jide village	21.5	18.29	270.82	Un carbonate rocks	101	58.89	0.9366
558	108.686	26.4381	962	Guizhou	Qiandongnan	Liping	Gaoyang village	2.19	22.99	220.98	Un carbonate rocks	96	58.89	0.7714
559	108.677	26.4254	944	Guizhou	Qiandongnan	Liping	Xiayang village	3.61	21.86	82.04	Un carbonate rocks	168	58.89	0.8024
560	108.677	26.178	372	Guizhou	Qiandongnan	Rongjiang	Dongzhai of Piaozhai village	51.61	8.57	276.22	Un carbonate rocks	54	62.82	0.8568
561	108.647	26.001	801	Guizhou	Qiandongnan	Rongjiang	Dongzhai of Miaolan village	18.75	23.64	121.48	Un carbonate rocks	166	64.03	0.8183
562	108.205	25.9293	1333	Guizhou	Qiandongnan	Rongjiang	Miaozhai of Jiaoche village	18.41	19.43	86.07	Un carbonate rocks	78	65.2	0.7751
563	108.253	26.1131	757	Guizhou	Qiandongnan	Rongjiang	Yaozhai of Zendong village	9.15	22.85	334.27	Un carbonate rocks	98	62.12	0.8208
564	108.621	25.7191	507	Guizhou	Qiandongnan	Congjiang	Gaoliang village	85.14	19.89	288.46	Un carbonate rocks	90	57.01	0.8113
565	108.56	25.637	913	Guizhou	Qiandongnan	Congjiang	Yindong village	1.61	7.13	147.29	Un carbonate rocks	67	58.89	0.7014
566	109.003	25.7149	325	Guizhou	Qiandongnan	Congjiang	Tiandi village	6.97	16.88	56.86	Un carbonate rocks	30	62.14	0.6689
567	108.638	25.8396	822	Guizhou	Qiandongnan	Congjiang	Jiali village	1.33	27	265.14	Un carbonate rocks	88	58.91	0.9045
568	108.955	25.8332	602	Guizhou	Qiandongnan	Congjiang	Baba village	4	27.95	213.47	Un carbonate rocks	40	58.91	0.8373
569	108.809	25.8638	785	Guizhou	Qiandongnan	Congjiang	Gaodiao village	5.61	33.12	96.76	Un carbonate rocks	24	58.9	0.7459
570	108.743	25.6717	456	Guizhou	Qiandongnan	Congjiang	Guilin village	6.24	22.32	70.5	Un carbonate rocks	83	58.9	0.7848
571	108.644	25.5871	486	Guizhou	Qiandongnan	Congjiang	Gangbian village	7.47	30.86	171.19	Un carbonate rocks	92	55.69	0.8344
572	108.683	25.6495	695	Guizhou	Qiandongnan	Congjiang	Yinping village	17.21	19.07	52.03	Un carbonate rocks	48	58.89	0.8103
573	108.576	25.5852	829	Guizhou	Qiandongnan	Congjiang	Jiache village	96.01	29.27	99.95	Un carbonate rocks	114	54.49	0.7917
574	108.498	25.5657	897	Guizhou	Qiandongnan	Congjiang	Xiayao village	6.29	13.67	47.41	Un carbonate rocks	95	53.86	0.8013
575	108.947	25.5767	579	Guizhou	Qiandongnan	Congjiang	Gaohua village	12.67	11.16	149.42	Un carbonate rocks	59	52.5	0.6579
576	108.741	25.9579	973	Guizhou	Qiandongnan	Congjiang	Chaoli village	0.75	9.82	311.38	Un carbonate rocks	54	55.73	0.7598
577	108.664	25.9524	814	Guizhou	Qiandongnan	Congjiang	Zengying village	4.22	5.54	166.72	Un carbonate rocks	126	52.56	0.9177
578	108.465	25.7666	586	Guizhou	Qiandongnan	Congjiang	Kongming village	5.73	23.21	304.67	Un carbonate rocks	59	55.72	0.7181
579	108.406	25.6653	900	Guizhou	Qiandongnan	Congjiang	Jiaweng village	3.06	10.78	85.79	Un carbonate rocks	59	52.53	0.7808
580	108.297	25.6323	996	Guizhou	Qiandongnan	Congjiang	Jiaya village	23.16	21.38	308.3	Un carbonate rocks	59	58.89	0.8524
581	108.169	26.3783	1040	Guizhou	Qiandongnan	Leishan	Wudong village	6.13	23.27	320.2	Un carbonate rocks	55	58.89	0.8607
582	108.116	26.3948	992	Guizhou	Qiandongnan	Leishan	Huyang village	5.32	19.56	162.81	Un carbonate rocks	77	61.94	0.8782
583	108.091	26.4322	1019	Guizhou	Qiandongnan	Leishan	Jiaochang village	9.48	14.91	47.59	Un carbonate rocks	104	58.89	0.8327
584	108.057	26.4213	901	Guizhou	Qiandongnan	Leishan	Jiaomeng village	31.47	20.28	127.45	Un carbonate rocks	205	59.48	0.8468
585	108.115	26.3927	962	Guizhou	Qiandongnan	Leishan	Ganjiao village	22.77	20.38	138.82	Un carbonate rocks	68	62.11	0.8666
586	108.069	26.3996	909	Guizhou	Qiandongnan	Leishan	Maomaohe village	4.94	15.56	190.5	Un carbonate rocks	51	62.11	0.7904
587	108.168	26.5167	861	Guizhou	Qiandongnan	Leishan	Changwu village	2.57	12.77	38.18	Un carbonate rocks	72	58.9	0.8518
588	108.141	26.4334	861	Guizhou	Qiandongnan	Leishan	Huangli village	1.4	13.56	286.05	Un carbonate rocks	88	59.8	0.8259
589	108.139	26.4381	931	Guizhou	Qiandongnan	Leishan	Zhongzhai village	8.72	10.35	19.63	Un carbonate rocks	34	58.89	0.869
590	108.19	26.513	1064	Guizhou	Qiandongnan	Leishan	Kaijue village	0.95	22.33	15.77	Un carbonate rocks	52	62.15	0.8639
591	108.114	26.4594	882	Guizhou	Qiandongnan	Leishan	Longtang village	44.71	13.96	96.84	Un carbonate rocks	111	62.11	0.8375
592	108.216	26.5418	741	Guizhou	Qiandongnan	Leishan	Maliao village	12.71	24.41	93.39	Un carbonate rocks	58	62.11	0.8623
593	108.16	26.454	895	Guizhou	Qiandongnan	Leishan	Wurao village	5.24	19.6	96.83	Un carbonate rocks	125	62.11	0.7974
594	108.178	26.4897	1081	Guizhou	Qiandongnan	Leishan	Beijian village	24.03	31.85	69.37	Un carbonate rocks	33	62.11	0.7893
595	108.247	26.2138	814	Guizhou	Qiandongnan	Leishan	Jianiao village	51.46	34.52	45.93	Un carbonate rocks	26	62.1	0.8706
596	108.202	26.2629	1714	Guizhou	Qiandongnan	Leishan	Kaitun village	1.19	22.45	162.14	Un carbonate rocks	75	58.89	0.7784
597	108.215	26.3002	1393	Guizhou	Qiandongnan	Leishan	Qiaoluo village	1.58	5.82	228.92	Un carbonate rocks	76	60.01	0.7877
598	108.282	26.2933	1236	Guizhou	Qiandongnan	Leishan	Qiaowai village	4.81	13.04	333.2	Un carbonate rocks	54	59.28	0.8342
599	108.228	26.2528	1252	Guizhou	Qiandongnan	Leishan	Xiaojia village	23.11	8.77	83.3	Un carbonate rocks	42	62.03	0.7705
600	108.032	26.4216	1243	Guizhou	Qiandongnan	Leishan	Yangliu village	9.23	24.24	206.57	Un carbonate rocks	72	60.56	0.8071
601	108.011	26.4397	956	Guizhou	Qiandongnan	Leishan	Wuwa village	4.21	23	120.41	Un carbonate rocks	54	62.09	0.7246
602	108.035	26.489	1152	Guizhou	Qiandongnan	Leishan	Wuliu village	11.8	23.85	183.58	Un carbonate rocks	81	62.83	0.8839
603	108.039	26.4941	1047	Guizhou	Qiandongnan	Leishan	Yegai village	4.99	28.3	145.19	Un carbonate rocks	98	61.55	0.8098
604	108.04	26.4635	1081	Guizhou	Qiandongnan	Leishan	Baode village	3.69	13.3	159.34	Un carbonate rocks	154	64.32	0.8981
605	108.027	26.4532	1059	Guizhou	Qiandongnan	Leishan	Yeli village	1.88	13.9	254.38	Un carbonate rocks	119	60.66	0.8193
606	108.007	26.3888	996	Guizhou	Qiandongnan	Leishan	Wudie village	1.35	13.02	264.23	Un carbonate rocks	41	59.94	0.8738
607	107.992	26.3985	868	Guizhou	Qiandongnan	Leishan	Sanjiaotian village	4.72	21.51	47.57	Un carbonate rocks	104	62.13	0.8833
608	107.958	26.4196	1008	Guizhou	Qiandongnan	Leishan	Gongtong village	9.72	25.82	285	Un carbonate rocks	65	64.92	0.8054
609	107.96	26.4467	723	Guizhou	Qiandongnan	Leishan	Fengtang village	17.36	14.75	134.42	Un carbonate rocks	80	62.14	0.8474
610	107.973	26.3348	970	Guizhou	Qiandongnan	Leishan	Wudi village	10.51	28.09	200.35	Un carbonate rocks	76	58.89	0.8426
611	108.022	26.4063	1102	Guizhou	Qiandongnan	Leishan	Rongfang village	2.51	18.03	346.21	Un carbonate rocks	68	60.53	0.8421
612	107.974	26.382	1013	Guizhou	Qiandongnan	Leishan	Wuxiang village	8.18	16.34	112.59	Un carbonate rocks	65	59.39	0.8523
613	107.961	26.3986	974	Guizhou	Qiandongnan	Leishan	Paixiao village	32.49	30.76	301.63	Un carbonate rocks	97	59.54	0.8028
614	108.068	26.3202	1254	Guizhou	Qiandongnan	Leishan	Xinqiao village	3.61	8.41	284.27	Un carbonate rocks	127	62.12	0.7924
615	108.088	26.3448	960	Guizhou	Qiandongnan	Leishan	Zhangao village	2.47	15.5	233.89	Un carbonate rocks	240	61.41	0.824
616	108	26.3245	1073	Guizhou	Qiandongnan	Leishan	Dunan village	14.56	21.74	219.28	Un carbonate rocks	122	60.54	0.8535
617	108.119	26.2252	977	Guizhou	Qiandongnan	Leishan	Qiaowang village	2.02	39.04	216.08	Un carbonate rocks	78	61.92	0.8279
618	108.13	26.2772	1304	Guizhou	Qiandongnan	Leishan	Yanzhai village	0.72	12.49	109.5	Un carbonate rocks	132	62.11	0.8271
619	108.098	26.2426	976	Guizhou	Qiandongnan	Leishan	Zhanglei village	2.28	22.47	281.28	Un carbonate rocks	74	60.94	0.8209
620	108.075	26.2389	687	Guizhou	Qiandongnan	Leishan	Longhe village	9.15	21.26	69.1	Un carbonate rocks	107	58.99	0.798
621	108.205	26.0735	1008	Guizhou	Qiandongnan	Leishan	Yemeng village	5.9	21.67	197.32	Un carbonate rocks	56	63.41	0.8744
622	108.274	26.4441	1906	Guizhou	Qiandongnan	Leishan	Douzhai village	5.62	11.01	272.45	Un carbonate rocks	164	62.11	0.8043
623	108.82	27.3911	663	Guizhou	Qiandongnan	Leishan	Maoping village	9.61	10.33	209.98	carbonate rocks	86	58.89	0.5549
624	108.261	26.3963	1616	Guizhou	Qiandongnan	Leishan	Getou village	5.49	22.78	141.39	Un carbonate rocks	104	65.23	0.8044
625	108.278	26.4394	1846	Guizhou	Qiandongnan	Leishan	Tixiang village	7.14	10.99	73.52	Un carbonate rocks	46	65.32	0.8742
626	108.235	26.4198	1312	Guizhou	Qiandongnan	Leishan	Queniao village	4.7	10.75	274.93	Un carbonate rocks	152	64.33	0.8378
627	107.592	26.4944	1173	Guizhou	Qiandongnan	Majiang	Liubao village	1.8	16.91	259.47	carbonate rocks	29	58.9	0.5111
628	108.253	27.2897	841	Guizhou	Qiandongnan	Majiang	Heba village	69.06	9.33	298.29	carbonate rocks	32	62.1	0.8544
629	107.656	26.4405	1070	Guizhou	Qiandongnan	Majiang	Fuxing village	2.38	7.25	30.32	Un carbonate rocks	55	58.9	0.8018
630	108.076	26.1498	838	Guizhou	Qiandongnan	Danzhai	Maniao village	12.66	8.04	169.26	Un carbonate rocks	100	65.27	0.8385
631	107.867	26.2245	777	Guizhou	Qiandongnan	Danzhai	Yangsong village	21.18	15.39	101.64	Un carbonate rocks	69	62.25	0.8522
632	108.034	26.0987	745	Guizhou	Qiandongnan	Danzhai	Songlong village	3.52	28.27	233.6	Un carbonate rocks	56	62.11	0.7771
633	107.851	26.3962	659	Guizhou	Qiandongnan	Danzhai	Shiqiao village	6.08	13.49	93.16	Un carbonate rocks	49	62.11	0.8429
634	107.088	25.9172	1004	Guizhou	Qiannan	Pingtang	Zhangbu village	9.16	16.4	61.76	carbonate rocks	27	62.1	0.6841
635	106.123	26.3277	1441	Guizhou	Anshun	Xixiu	Baotun village	14.43	8.29	128.17	carbonate rocks	222	65.31	0.8774
636	106.156	26.3327	1367	Guizhou	Anshun	Xixiu	Jichang village	4.23	4.49	82.91	carbonate rocks	32	62.1	0.7686
637	106.156	26.3473	1370	Guizhou	Anshun	Xixiu	Shibanfang village	15.88	4.09	107.01	carbonate rocks	86	58.89	0.8167
638	106.088	26.2898	1411	Guizhou	Anshun	Xixiu	Yunshan village	3.7	6.97	26.88	carbonate rocks	135	64.09	0.8371
639	106.8	26.2302	1454	Guizhou	Guiyang	Huaxi	Pilin village	2	19.61	207.59	carbonate rocks	126	65.31	0.5456
640	106.616	26.4815	1289	Guizhou	Guiyang	Huaxi	Dazhai of Zhenshan village	2.08	15.05	224.56	carbonate rocks	126	65.31	0.5456
641	106.917	26.9252	1265	Guizhou	Guiyang	Kaiyang	Matou village	1.47	17.02	320.64	Un carbonate rocks	60	55.67	0.7705
642	108.866	25.7201	574	Guizhou	Qiandongnan	Congjiang	Basha village	26.17	16.8	290.8	Un carbonate rocks	138	62.1	0.8299
643	108.855	25.8344	582	Guizhou	Qiandongnan	Congjiang	Yintan village	9.87	10.27	109.85	Un carbonate rocks	164	62.09	0.7945
644	108.764	25.8899	921	Guizhou	Qiandongnan	Congjiang	Zeli village	0.84	12.29	125.38	Un carbonate rocks	71	65.34	0.7947
645	108.705	25.913	802	Guizhou	Qiandongnan	Congjiang	Zengchong village	0.72	16.43	339.19	Un carbonate rocks	41	65.34	0.8138
646	108.76	25.8514	896	Guizhou	Qiandongnan	Congjiang	Gaoqian village	0.31	8.34	98.79	Un carbonate rocks	129	65.34	0.654
647	107.953	26.1197	644	Guizhou	Qiandongnan	Danzhai	Paimo village	1.7	26.8	133.26	Un carbonate rocks	75	65.34	0.8419
648	108.724	26.5026	1137	Guizhou	Qiandongnan	Jianhe	Wengzuo village	3.22	20.03	313.04	Un carbonate rocks	108	65.34	0.7856
649	108.993	26.6034	885	Guizhou	Qiandongnan	Jinping	Wendou village	3.3	3.3	112.83	Un carbonate rocks	37	63.8	0.8204
650	109.108	26.4128	800	Guizhou	Qiandongnan	Jinping	Longlisuo village	7.48	3.6	190.94	Un carbonate rocks	78	65.34	0.7649
651	108.027	26.4346	985	Guizhou	Qiandongnan	Leishan	Nanmeng village	4.44	28.45	218.75	Un carbonate rocks	118	63.33	0.8864
652	108.062	26.4714	1187	Guizhou	Qiandongnan	Leishan	Shanglangde village	6.47	18.83	75.58	Un carbonate rocks	116	59.89	0.8369
653	108.071	26.4739	1036	Guizhou	Qiandongnan	Leishan	Xialangde village	13.69	17.93	299.12	Un carbonate rocks	84	59.84	0.83
654	108.214	26.5373	841	Guizhou	Qiandongnan	Leishan	Kongbai village	5.07	12.03	85.8	Un carbonate rocks	75	62.13	0.8105
655	108.955	26.1976	870	Guizhou	Qiandongnan	Liping	Bazhai village	18.2	13.59	32.22	Un carbonate rocks	186	58.89	0.8337
656	108.93	26.2141	939	Guizhou	Qiandongnan	Liping	Chanzhai village	3.06	4.99	81.87	Un carbonate rocks	87	58.89	0.8471
657	108.973	26.2741	946	Guizhou	Qiandongnan	Liping	Gaochang village	2.61	6.01	240.12	Un carbonate rocks	43	57.67	0.8069
658	108.903	26.2648	585	Guizhou	Qiandongnan	Liping	Gaoxing village	30.12	7.07	126.17	Un carbonate rocks	78	58.89	0.8753
659	108.941	26.1924	802	Guizhou	Qiandongnan	Liping	Qingzhai village	6.24	13.27	18.26	Un carbonate rocks	55	60.17	0.8134
660	108.865	26.3411	813	Guizhou	Qiandongnan	Liping	Dengmeng village	1.01	16.93	169.85	Un carbonate rocks	86	58.89	0.7708
661	109.326	26.1183	510	Guizhou	Qiandongnan	Liping	Pingfu village	2.84	17.75	105.38	Un carbonate rocks	118	58.89	0.8741
662	109.224	25.7513	253	Guizhou	Qiandongnan	Liping	Cenkou village	9.1	11.7	131.45	Un carbonate rocks	133	58.89	0.7992
663	109.29	25.8011	220	Guizhou	Qiandongnan	Liping	Gaoqing village	12.85	8.3	207.57	Un carbonate rocks	138	58.89	0.8019
664	109.287	25.7482	198	Guizhou	Qiandongnan	Liping	Gunda village	3.13	8.79	208.62	Un carbonate rocks	54	58.89	0.7628
665	109.404	25.9868	954	Guizhou	Qiandongnan	Liping	Guiou village	2.81	13.97	297.98	Un carbonate rocks	94	58.89	0.8814
666	109.409	26.0251	615	Guizhou	Qiandongnan	Liping	Jiujiang village	1.24	15.05	52.16	Un carbonate rocks	51	58.89	0.8214
667	109.425	26.0607	545	Guizhou	Qiandongnan	Liping	Pingjia village	1.81	9.68	218.63	Un carbonate rocks	106	58.89	0.9032
668	109.463	26.015	515	Guizhou	Qiandongnan	Liping	Santuan village	4.72	13.97	51.7	Un carbonate rocks	114	58.89	0.8582
669	108.677	26.1495	641	Guizhou	Qiandongnan	Liping	Gaoyan village	14.28	20.31	201.03	Un carbonate rocks	78	60.01	0.8362
670	108.741	26.2201	1018	Guizhou	Qiandongnan	Liping	Gongzhai village	8.2	36.27	310.56	Un carbonate rocks	122	58.89	0.8647
671	108.663	26.1205	803	Guizhou	Qiandongnan	Liping	Lindong village	0.83	18.44	223.25	Un carbonate rocks	101	58.89	0.8342
672	109.388	25.9263	690	Guizhou	Qiandongnan	Liping	Jincheng village	4.65	15.57	267.86	Un carbonate rocks	80	58.89	0.8244
673	108.948	26.1421	738	Guizhou	Qiandongnan	Liping	Candong village	5.82	15.88	329.05	Un carbonate rocks	115	58.89	0.8628
674	108.939	26.13	738	Guizhou	Qiandongnan	Liping	Chongzhai	1.15	7.68	227.82	Un carbonate rocks	33	58.89	0.6582
675	108.875	26.1785	1053	Guizhou	Qiandongnan	Liping	Dengcen village	0.49	19.75	322.14	Un carbonate rocks	92	58.89	0.5564
676	108.861	26.174	911	Guizhou	Qiandongnan	Liping	Dimen village	4.63	20.92	217.85	Un carbonate rocks	104	58.89	0.8655
677	108.897	26.1651	848	Guizhou	Qiandongnan	Liping	Gaojin village	26.75	14.8	96.38	Un carbonate rocks	189	58.89	0.837
678	108.9	26.1681	802	Guizhou	Qiandongnan	Liping	Liufang village	2.31	16.44	77.37	Un carbonate rocks	46	58.89	0.7859
679	108.925	26.1813	754	Guizhou	Qiandongnan	Liping	Zhaitou village	17.21	14.49	192.04	Un carbonate rocks	88	59.02	0.8558
680	108.837	26.2791	1031	Guizhou	Qiandongnan	Liping	Mangling village	9.5	11.53	82.72	Un carbonate rocks	95	61.9	0.8194
681	108.682	26.3245	788	Guizhou	Qiandongnan	Liping	Gaoleng village	140.14	17.15	343.28	Un carbonate rocks	84	59.55	0.8239
682	108.756	26.2715	578	Guizhou	Qiandongnan	Liping	Jideng village	6.61	24.28	213.99	Un carbonate rocks	52	58.77	0.8022
683	108.678	26.3553	718	Guizhou	Qiandongnan	Liping	Shaodong village	4.69	25.62	183.53	Un carbonate rocks	44	58.89	0.7448
684	108.659	26.2517	509	Guizhou	Qiandongnan	Liping	Yudong village	6.02	3.65	144.94	Un carbonate rocks	116	58.89	0.8418
685	108.718	26.342	846	Guizhou	Qiandongnan	Liping	Zhuguan village	6.22	31.02	190.79	Un carbonate rocks	57	58.89	0.9122
686	108.978	25.9168	537	Guizhou	Qiandongnan	Liping	Huanggang village	2.53	18.36	145.37	Un carbonate rocks	65	53.26	0.8077
687	108.926	26.1026	798	Guizhou	Qiandongnan	Liping	Shudong village	1.61	18.29	66.72	Un carbonate rocks	137	58.89	0.7809
688	108.964	26.0943	557	Guizhou	Qiandongnan	Liping	Yandong village	7.37	21.51	259.54	Un carbonate rocks	82	58.89	0.7893
689	108.9	26.0584	672	Guizhou	Qiandongnan	Liping	Zaigong village	19.12	18.3	56.64	Un carbonate rocks	98	59.56	0.7937
690	109.029	26.0822	647	Guizhou	Qiandongnan	Liping	Zhuping village	18.72	12.29	300.72	Un carbonate rocks	62	58.89	0.8475
691	109.124	26.0385	593	Guizhou	Qiandongnan	Liping	Doudong village	1.14	12.81	49.88	Un carbonate rocks	87	62.16	0.8612
692	109.165	25.8974	317	Guizhou	Qiandongnan	Liping	Jitang village	1.79	9.77	275.34	Un carbonate rocks	69	62.15	0.7708
693	109.165	25.8974	317	Guizhou	Qiandongnan	Liping	Shangzhai village	33.92	9.77	275.34	Un carbonate rocks	85	62.15	0.7928
694	109.215	25.8978	596	Guizhou	Qiandongnan	Liping	Tangan village	26.05	11.71	326.51	Un carbonate rocks	53	62.15	0.8363
695	109.181	25.9073	445	Guizhou	Qiandongnan	Liping	Zhaoxing village	1.1	12.31	279.44	Un carbonate rocks	118	62.14	0.7603
696	109.183	25.9063	481	Guizhou	Qiandongnan	Liping	Zhongzhai village	2.2	9.86	303.97	Un carbonate rocks	92	60.56	0.8661
697	108.4	26.0077	647	Guizhou	Qiandongnan	Rongjiang	Gunzhong village	6.34	6.04	113.22	Un carbonate rocks	55	62.12	0.7202
698	108.162	25.8287	1117	Guizhou	Qiandongnan	Rongjiang	Bameng village	16.21	13.45	191.31	Un carbonate rocks	134	65.38	0.8466
699	108.162	25.8548	1104	Guizhou	Qiandongnan	Rongjiang	Baiba village	70.11	14.26	170.52	Un carbonate rocks	116	65.38	0.7909
700	108.643	26.0378	1122	Guizhou	Qiandongnan	Rongjiang	Dali village	2.87	17.77	282.99	Un carbonate rocks	68	59.1	0.8502
701	108.647	26.0009	795	Guizhou	Qiandongnan	Rongjiang	Zaidang village	1.88	23.31	119.92	Un carbonate rocks	98	62.15	0.7909
702	107.786	25.2004	461	Guizhou	Qiannan	Libo	Dongmeng village	10.53	15.02	135.87	carbonate rocks	74	62.11	0.4902
703	107.952	25.3536	776	Guizhou	Qiannan	Libo	Taiji village	14.81	22.53	101.1	carbonate rocks	106	58.89	0.7718
704	107.942	25.3166	830	Guizhou	Qiannan	Libo	Raogu village	4.63	28.96	150.72	carbonate rocks	46	60.21	0.774
705	107.413	25.7764	958	Guizhou	Qiannan	Pingtang	Jiaodongzu of Changhe village	16.66	23.07	110.36	carbonate rocks	131	62.09	0.8834
706	108.097	25.8592	885	Guizhou	Qiannan	Sandu	Bahui village	27.79	25.46	100.07	Un carbonate rocks	109	62.12	0.8684
707	108.114	25.9353	871	Guizhou	Qiannan	Sandu	Zenlei village	12.38	14.06	293.62	Un carbonate rocks	100	62.1	0.8304
708	107.987	25.9541	593	Guizhou	Qiannan	Sandu	Paishao village	12.18	15.94	193.65	Un carbonate rocks	119	60.67	0.7907
709	104.898	25.0881	1455	Guizhou	Qianxinan	Xingren	Kagabuyizhai of Baika village	116.19	21.31	43.29	carbonate rocks	52	62.1	0.8489
710	107.885	28.2733	749	Guizhou	Tongren	Dejiang	Shangbazhai of Xinglong village	1.82	6.57	161.88	carbonate rocks	44	64.98	0.7476
711	108.821	27.7443	454	Guizhou	Tongren	Jiangkou	Yunshe village	0.3	13.06	262.42	carbonate rocks	53	65.33	0.7669
712	108.043	27.5011	1110	Guizhou	Tongren	Shiqian	Masangping village	0.22	16.23	296.16	Un carbonate rocks	34	62.12	0.6216
713	108.035	27.4823	1049	Guizhou	Tongren	Shiqian	Ziping village	3.83	6.65	172.71	Un carbonate rocks	65	58.89	0.8436
714	108.179	28.5083	850	Guizhou	Tongren	Shiqian	Gaoqiao village	3.74	9.07	135.01	carbonate rocks	103	62.1	0.8992
715	108.145	27.4486	981	Guizhou	Tongren	Shiqian	loushang village	18.11	17.35	54.74	carbonate rocks	70	62.1	0.7485
716	107.878	27.3632	634	Guizhou	Tongren	Shiqian	Xiaogaowang village	2.71	18.09	219.46	carbonate rocks	57	61.3	0.8672
717	107.914	27.3674	1086	Guizhou	Tongren	Shiqian	Shuini´ao village	2.83	22.91	339.25	carbonate rocks	68	64.12	0.6908
718	107.997	27.3812	1194	Guizhou	Tongren	Shiqian	Liaojiatun village	10.02	7.41	135.45	carbonate rocks	155	65.3	0.5995
719	107.975	27.3287	994	Guizhou	Tongren	Shiqian	Shuitun village	3.78	11.44	324.28	Un carbonate rocks	99	62.1	0.7699
720	108.53	27.5901	647	Guizhou	Tongren	Shiqian	Gong´eao village	1.7	4.48	113.61	Un carbonate rocks	64	62.1	0.7681
721	108.306	27.5957	637	Guizhou	Tongren	Shiqian	Dazhai village	2.6	26.15	327.55	carbonate rocks	51	65.31	0.8921
722	105.822	28.4715	315	Guizhou	Zunyi	Chishui	Bingan village	6.38	8.3	193.45	Un carbonate rocks	60	58.89	0.8157
723	107.749	28.1108	1090	Guizhou	Zunyi	Fenggang	Manao village	9.04	16.18	282.77	carbonate rocks	44	58.89	0.8245
724	107.968	28.6083	798	Guizhou	Zunyi	Wuchuan	Longtan village	2.06	3.23	220.93	carbonate rocks	38	58.9	0.8777
