# Supplementary material for: Analysis on the geographical pattern and driving force of traditional villages based on GIS and Geodetector: a case study of Guizhou, China
Source: Sci Rep. 2023 Nov 24;13:20659. doi: 10.1038/s41598-023-47921-z (PMC10673962; doi:10.1038/s41598-023-47921-z)
Supplement: Supplementary file 2 — Supplementary Information 2. [file 41598_2023_47921_MOESM2_ESM.xlsx]

## Sheet: County_information_of_Guizhou_P
OBJECT ID	county	ethnic diversity index	ethnic primacy index	degree of ethnic languages using (1—No use; 2—Only used sporadically by the elderly; 3—Only used sporadically by the elderly and middle-aged; 4—Used sporadically by the elderly, middle-aged, young or young; 5—Used collectively by the elderly, middle-aged, young or young)	number of provincial ICH	urbanization level	county GDP (100 million yuan)	county GDP per capita (yuan)	county rural residents' disposable income per capita ( yuan )	average Years of education for women (year)
1	Liping	0.95	4.55	5	24	0.31	92.47	23374	9679	6.5
2	Weng'an	0.27	25	1	5	0.46	146.44	37093	12309	7.76
3	Cen'gong	1.16	5.88	2	11	0.33	55.54	33990	10278	6.37
4	Zhenyuan	1.16	1.89	2	12	0.35	58.59	28282	10351	6.62
5	Zhongshan	0.66	14.29	2	4	0.81	296.2	48451	14414	8.31
6	Wanshan	0.81	4.35	2	1	0.38	71.25	49084	10387	6.57
7	Daozhen	1.25	1.1	2	11	0.33	73.13	29433	11267	6.33
8	Ceheng	0.75	3.33	3	22	0.22	74.22	39807	9213	5.16
9	Pingba	0.92	5.88	5	11	0.52	136.48	41617	11345	7.01
10	Bozhou	0.09	100	1	12	0.48	328.89	47652	15806	7.16
11	Jinping	1.01	1.25	5	16	0.21	56.59	36145	9466	7.14
12	Tianzhu	0.74	2.27	5	13	0.29	76.89	28988	10438	7.14
13	Leishan	0.66	9.09	5	26	0.26	40.37	33958	10310	5.37
14	Wudang	0.77	12.5	3	15	0.54	159.85	62662	18802	4
15	Baiyun	0.79	12.5	1	6	0.92	225.68	75604	19896	6
16	Yinjiang	0.8	4.55	3	7	0.43	113.46	40998	9843	6.13
17	Luodian	1.03	1.72	4	7	0.35	75.68	28887	11646	5.65
18	Zhenfeng	0.95	1.56	3	29	0.49	143.05	45190	10206	5.2
19	Nayong	0.92	4.35	2	6	0.39	164.64	23967	9825	5.13
20	Xifeng	0.27	25	1	7	0.35	136.79	55708	15904	7.29
21	Honghuagang	0.22	100	1	8	0.66	409.4	47379	16059	8.97
22	Xixiu	0.74	8.33	5	14	0.58	373.33	46791	13269	7.44
23	Wuchuan	1.21	1.04	3	6	0.27	77.44	23856	11191	5.8
24	Majiang	1.69	1.59	4	15	0.26	40.94	32902	9847	6.52
25	Jinsha	0.5	14.29	1	16	0.44	226.13	39354	11446	6.71
26	Yanhe	0.34	1.03	3	10	0.46	123.45	27921	9741	6.99
27	Qianxi	0.92	9.09	2	8	0.38	210.84	29554	10543	6.58
28	Weining	0.83	9.09	3	14	0.34	266.29	20571	10359	5.16
29	Sanshui	1.12	1.25	2	9	0.39	47.06	29772	10505	6.57
30	Yuping	0.72	3.85	2	3	0.45	93.76	64003	12835	6.75
31	Xishui	0.07	100	1	9	0.35	186.75	35537	11625	6.58
32	Yunyan	0.67	20	1	16	1	820.03	83770	0	10.79
33	Pu'an	0.85	8.33	3	14	0.21	93.74	35874	9811	5.94
34	Danzhai	0.81	5.56	5	20	0.32	39.14	31396	10057	6.78
35	Shibing	0.89	1.04	2	13	0.25	33.5	25200	10587	6.4
36	Tongzi	0.08	100	1	4	0.33	148.82	28040	13157	6.42
37	Yuqing	0.38	25	1	8	0.39	76.87	31968	12898	7.09
38	Xingyi	0.71	5.26	3	15	0.46	465.38	55664	13407	7.46
39	Zhijin	0.93	5	3	11	0.33	206.81	25735	10402	5.72
40	Rongjiang	1.41	1.14	5	30	0.23	79.13	27206	9761	5.82
41	Guiding	1.07	1.54	4	9	0.49	117.51	48277	11953	6.82
42	Zheng'an	0.38	12.5	1	13	0.34	113.56	29133	11322	6.05
43	Puding	0.62	10	2	8	0.46	132.72	33754	10180	6.14
44	Qixingguan	0.43	25	2	6	0.42	469.23	40255	10505	6.7
45	Dejiang	0.52	6.25	3	7	0.48	137.4	37887	9850	6.08
46	Suiyang	0.04	100	1	17	0.33	99.48	25796	14050	6.36
47	Taijiang	0.24	20	5	17	0.31	42.56	37646	9301	5.37
48	Xiuwen	0.38	20	1	5	0.33	173.07	61060	15986	7.56
49	Duyun	1.44	1.12	4	13	0.55	213.59	45470	13347	8.36
50	Shuicheng	1.16	3.57	2	13	0.23	309.98	40856	10351	5.4
51	Panzhou	0.71	9.09	4	16	0.3	535.2	50122	11423	6.87
52	Shiqian	1.42	1.08	3	15	0.26	108.43	36253	10032	6.51
53	Congjiang	1.24	1.11	5	25	0.18	68.46	23190	10219	4.87
54	Dushan	1.11	2.44	4	9	0.5	125.74	46144	11759	6.74
55	Nanming	0.69	20	1	9	0.96	837.59	90507	0	10.24
56	Guanling	1.15	1.52	3	13	0.46	98.29	35300	9760	5.82
57	Anlong	1.07	1.72	2	5	0.43	138.53	37783	9981	6.56
58	Meitan	0.15	100	1	7	0.31	110.05	28693	14726	7.17
59	Qinglong	1.18	1.85	3	11	0.27	82.26	33734	9258	5.32
60	Jianhe	0.91	2.27	5	19	0.25	54.82	29837	9682	5.3
61	Chishui	0.1	50	1	10	0.42	100.55	40858	13656	7.08
62	Xingren	0.82	6.67	2	9	0.28	182.42	42907	10406	6.38
63	Kaiyang	0.42	20	1	6	0.39	218.24	56408	16595	7.21
64	Jiangkou	1.26	1.03	2	7	0.36	67.13	38021	10061	7.55
65	Huichuan	0.3	50	1	7	0.57	384.69	66566	16057	9.2
66	Dafang	0.96	6.67	3	4	0.32	214.81	26986	10491	6.28
67	Kaili	1.08	2.38	5	21	0.47	271.92	49620	13158	8.31
68	Longli	0.99	2.94	3	8	0.37	201.28	123904	12444	6.61
69	Qingzhen	0.77	10	1	9	0.33	260.07	51848	16901	7.51
70	Ziyun	1.14	1.06	4	6	0.43	73.54	26874	9740	4.83
71	Sinan	1.14	1.75	3	10	0.48	163.25	33198	9883	6.39
72	Pingtang	1.24	1.03	4	5	0.32	86.09	35532	11233	5.91
73	Guanshanhu	0.79	20	1	5	0.74	602.49	172633	18851	8
74	Fuquan	0.86	5.56	1	8	0.46	183.29	61653	12230	7.52
75	Songtao	0.94	1.14	5	13	0.24	157.37	32342	9847	7.28
76	Fenggang	0.61	11.11	1	6	0.36	76.64	24332	12396	6.53
77	Huaxi	1.06	4.17	4	23	0.68	605.78	86269	17897	18.92
78	Bijiang	1.45	1.03	2	7	0.66	213.65	60792	14056	8.71
79	Libo	1.27	2.7	5	11	0.5	70.23	52960	11393	6.35
80	Renhuai	0.14	50	1	4	0.38	1297.04	229850	13617	6.81
81	Huishui	1.15	1.19	4	7	0.35	134.28	37394	11988	5.77
82	Wangmo	0.96	3.03	3	17	0.26	93.2	38378	8979	4.74
83	Huangping	0.79	1.61	5	17	0.31	65.05	24335	9773	6.75
84	Liuzhi	0.97	7.69	2	12	0.32	124.58	24619	10629	5.86
85	Hezhang	0.71	5.88	3	10	0.18	142.62	21431	9728	5.41
86	Zhenning	1.04	1.22	5	5	0.48	109.62	38162	9704	5.61
87	Sandu	1.04	4	5	18	0.29	84.18	31005	11214	5.61
88	Changshun	1.09	1.27	3	4	0.32	79.72	42189	11342	5.49
